# Supplementary material for: Identification and application of exogenous dsRNA confers plant protection against Sclerotinia sclerotiorum and Botrytis cinerea
Source: Sci Rep. 2018 May 9;8:7320. doi: 10.1038/s41598-018-25434-4 (PMC5943259; doi:10.1038/s41598-018-25434-4)
Supplement: Supplementary file 2 — dsRNA foliar results [file 41598_2018_25434_MOESM2_ESM.xlsx]

## Sheet: B napus
Sclerotinia Gene	Gene ID	FPKM in vitro	FPKM Westar	FPKM ZhongYou821	FPKM in planta	Fold change (Westar vs in-vitro)	Fold change (ZY821 vs in-vitro)	Fold change (in-planta vs in-vitro)	Lesion size compared to water (%)	Standard error	p-value		alpha	Bonferroni
SS1G_06487	TIM44	87.2693	82.0327	114.297	99.215	-0.0892751	0.389241	0.185084	14.6775	6.12151	2.24578e-06		0.05	0.000847458
SS1G_01703	aminoacyl-tRNA ligase activity; alfatoxin biosynthesis	45.1346	307.009	164.704	237.962	2.76598	1.86757	2.39843	15.0657	6.1451	1.51737e-07
SS1G_05899	Thioredoxin reductase	268.659	259.071	244.43	254.312	-0.0524286	-0.136355	-0.0791766	23.0737	4.71311	3.95137e-11		count
SS1G_02495	peroxidase activity	61.2246	336.055	353.748	348.534	2.45651	2.53054	2.50912	29.2552	9.384	6.72452e-06		59
SS1G_11912	necrosis/ethylene inducing peptide 2	24.5125	551.244	359.25	459.188	4.4911	3.8734	4.2275	33.757	6.16082	2.03984e-06
SS1G_07873	pre-40S ribosomal particle	47.0895	41.466	47.8249	45.1108	-0.183477	0.0223565	-0.0619325	36.0922	10.6092	0.000581462
SS1G_10456	Response to pH; SUR7; SUR7/PalI family; endocytosis	3.34403	56.5166	50.1709	53.8097	4.07901	3.90719	4.00821	38.3985	11.6647	0.000205936
SS1G_10396	CsbD (Bacterial stress response), mismatch base repair	0	0.192383	0.695392	0.449135	#DIV/0!	#DIV/0!	#DIV/0!	40.6085	7.95123	1.11498e-06
SS1G_11780	cell tip; GABA (aa) permease	9.74921	38.5158	27.5614	33.3453	1.98209	1.49929	1.77413	42.8626	14.14	7.89044e-10
SS1G_03992	mediator complex	3.62018	15.0396	15.2345	15.273	2.05463	2.07321	2.07685	43.1699	5.36836	1.46059e-05
SS1G_09088	Mitochondrial import receptor subunit, TOM40	160.684	167.953	206.32	189.108	0.0638313	0.360657	0.234984	44.9306	4.49236	0.000167285
SS1G_02468	Probable RNA-helicase of the DEAD box family	29.9649	28.4834	34.9797	32.057	-0.0731522	0.223244	0.0973659	48.7571	5.82023	2.27737e-07
SS1G_11704	U1 snRNA-associated protein	63.0683	44.8363	51.4651	48.6572	-0.492248	-0.293321	-0.374262	52.8075	6.15754	0.000748892
SS1G_07958	Transmembrane transport; MFS transport	1.02176	3.94063	7.83854	5.96436	1.94737	2.93953	2.54531	53.2914	10.6569	0.000312865
SS1G_09897	Cdc25	28.5297	61.3643	59.2382	60.8891	1.10494	1.05406	1.09372	54.6694	8.01266	0.000276578
SS1G_10108	Ure2p Glutathione S-transferases, Thioredoxin containing Disulfide Oxidoreductases, elongation factor 1 gamma	1.86334	126.487	100.161	114.523	6.08495	5.74829	5.9416	58.3767	7.84169	0.000173428
SS1G_04040	NMT1 (N-myristoyl transferase) (glycoprotein)	120.189	132.983	127.507	131.575	0.145937	0.0852716	0.130581	58.3811	7.48173	1.03233e-05
SS1G_10698	cell wall organization	23.59	477.366	647.865	568.624	4.33885	4.77945	4.59123	62.7677	5.63445	0.000375254
SS1G_04001	mitochondrial complex IV	2221.31	719.778	771.316	848.189	-1.64307	-1.53329	-1.38895	70.8578	7.84169	0.000215442
SS1G_04805	Sterol 14 alpha demethylase	53.507	81.659	90.3172	64.9498	0.59228	0.747356	0.279598	74.2934	5.4168	0.000191446
SS1G_00435	imidazole- glycerol-phosphatede hydratase	284.21	163.263	181.405	165.398	-0.799759	-0.647743	-0.781016	75.3834	14.4	0.0937518
SS1G_08431	CDP-diacylglycerol (CDP-DAG) synthase	71.7436	73.2887	75.7499	75.2915	0.0307406	0.0783938	0.0696369	75.6796	8.1261	0.0100528
SS1G_12152	Acetyl-CoA acetyl-transferase	473.496	269.312	297.391	286.359	-0.814074	-0.670991	-0.725527	76.4899	10.9982	0.0600719
SS1G_05366	MOB1 (mitotic exit network, CCR4 complex)	109.03	55.6146	43.8774	50.2391	-0.97119	-1.31318	-1.11784	80.5757	8.46902	0.0283247
SS1G_10049	TIM17	36.2545	29.9284	25.9323	28.206	-0.276645	-0.48341	-0.362158	82.0637	6.75469	0.0599365
SS1G_03852	Cortical protein anchoring	4.05089	10.9259	11.4057	11.2696	1.43144	1.49344	1.47613	84.8263	7.97879	0.0642996
SS1G_03348	COP9 signalosome	121.828	88.5292	77.9033	84.0532	-0.46062	-0.645089	-0.535471	85.193	15.1583	0.341486
SS1G_00509	Hydrolase activity, cation binding, carbohydrate metabolic process	1.7818	6.63822	3.22633	4.98232	1.89746	0.856559	1.48348	85.2759	9.53388	0.116628
SS1G_04953	Protein involved in vesicle trafficking	91.7837	88.9635	81.5541	86.1235	-0.0450244	-0.170481	-0.091831	86.667	17.6343	0.453491
SS1G_12078	Slx1-Slx4 complex	4.42579	5.98121	6.5709	6.34102	0.434502	0.570156	0.51878	89.0782	24.5159	0.631042
SS1G_14257	20S proteasome subunit beta 2	478.17	319.898	304.029	315.218	-0.579912	-0.653315	-0.601174	89.7572	15.5332	0.487829
SS1G_09261	Bub1-Bub3 complex localization to kinetochore	13.8835	22.0969	22.2598	22.393	0.670473	0.681069	0.689677	89.9396	14.1198	0.433193
SS1G_13339	Entry into host	206.137	926.921	591.918	766.25	2.16884	1.52179	1.89421	91.0099	14.3529	0.488883
SS1G_08020	Chitin catabolic process, chitinase activity, cation binding	0.0643484	6.41323	25.8846	16.3721	6.639	8.65197	7.99112	95.9176	7.72245	0.643776
SS1G_09665	inositol pentakisphosphate 2-kinase	3.20848	6.77614	6.42108	6.66819	1.07857	1.00093	1.05541	96.8971	11.768	0.795212
SS1G_00363	Poly(A)-binding protein of cytoplasm and nucleus	224.046	287.86	348.954	321.702	0.361572	0.639242	0.52193	97.2549	17.4789	0.882429
SS1G_11049	GAA1 (GPI:protein transamidase complex)	32.9088	29.3474	26.4919	28.2088	-0.165241	-0.312922	-0.222328	98.5296	11.3494	0.892823
SS1G_13982	Hydrolase activity	0.120431	0.188575	1.96526	1.09103	0.646932	4.02844	3.17941	98.845	9.0346	0.892434
SS1G_04532	JIP5 (large ribosome)	43.3888	40.5071	46.8383	44.1432	-0.0991479	0.110366	0.0248685	99.6627	13.652	0.980339
SS1G_08218	Oxaloacetate acetylhydrolase (oxalic acid synthesis)	7913.16	5210.98	6743.78	6043.13	-0.602699	-0.230696	-0.388958	110.577	16.7172	0.5036
SS1G_06421	RIO1 ( Serine kinase, cell cycle, rDNA reg)	70.1533	77.0951	89.2689	84.0911	0.136128	0.347647	0.261442	111.87	12.0462	0.31525
SS1G_13392	cell adhesion	5.27094	21.3151	24.3586	23.0759	2.01574	2.2083	2.13025	112.173	17.6647	0.493049
SS1G_13720	substrate-specific transmembrane transporter activity, growth or development of symbiont on or near host, transmembrane transport, integral component of membrane	0	1.43626	0.514687	0.983557	#DIV/0!	#DIV/0!	#DIV/0!	114.011	23.3145	0.527443
SS1G_09394	CAB2 phosphopantothenoylcysteine synthetase, KOG1	36.9163	36.9127	43.0823	40.427	-0.000140695	0.222837	0.131061	114.64	25.1647	0.34949
SS1G_04479	heme binding, flavin adenine dinucleotide binding, NADP binding, 2 Fe 2 S cluster binding heme binding, flavin adenine dinucleotide binding, NADP binding, 2 Fe 2 S cluster binding	4.22284	0.797656	0.38001	0.593609	-2.40437	-3.4741	-2.83063	115.31	15.2585	0.646625
SS1G_10167	Glucuronate carbohydrate metabolism	14126.6	19992.7	24179.3	22319.9	0.501059	0.775358	0.659916	117.886	36.2543	0.365879
SS1G_11835	mycelium development	69.0505	45.6774	38.0279	42.2959	-0.596171	-0.860594	-0.707134	130.718	29.1615	0.199299
SS1G_13314	melanin biosynthesis	170.327	5.07858	2.72324	3.93831	-5.06774	-5.96684	-5.43459	133.845	27.3615	0.137247
SS1G_01348	orotate phospho-ribosyl transferase	469.148	217.297	323.271	273.434	-1.11037	-0.537299	-0.77885	134.12	30.9621	0.249416
SS1G_04551	cell wall, metabolic process, pectinesterase activity, cell wall modification	1.90293	12.6047	16.4006	14.6563	2.72767	3.10745	2.94523	138.588	19.8625	0.0288629
SS1G_05583	tricarboxylic acid cycle, mycelium development	525.576	434.378	286.222	363.718	-0.274948	-0.876765	-0.531079	138.937	30.8715	0.14755
SS1G_01605	proteasome regulatory subunit rpn-8	271.994	286.051	272.215	278.567	0.0553837	-0.00610044	0.0344518	141.653	30.3233	0.187228
SS1G_03270	vacuolar protein sorting protein	193.62	112.18	88.8546	101.522	-0.787412	-1.12371	-0.931436	150.75	30.5169	0.0972795
SS1G_06055	prenyltransferase activity prenytransferase	0	0.802279	2.01428	1.42629	#DIV/0!	#DIV/0!	#DIV/0!	170.228	31.0783	0.0337759
SS1G_05979	mitochondria	68.8073	40.3174	49.6795	45.4897	-0.771159	-0.469911	-0.597022	170.672	22.5031	0.00273436
SS1G_02791	sequence-specific DNA binding transcription factor activity, regulation of transcription DNA-templated	2.02744	19.0612	23.8078	21.6581	3.23291	3.5537	3.41718	183.208	33.3814	0.0155432
SS1G_07456	growth or development near host	0.362498	4.02891	2.31192	3.19646	3.47434	2.67305	3.14043	185.262	28.0913	0.0021605
SS1G_14298	bHLH TF	17.9142	31.6063	23.0383	27.5813	0.819109	0.362931	0.622587	187.621	32.1763	0.00299036
SS1G_06305	phosphorelay sensor kinase activity, phosphorelay response regulator activity, phosphorelay signal transduction system, ATP binding, regulation of transcription DNA-templated, membrane, PAS domain S-box protein	3.0438	9.17784	8.90853	9.13036	1.59228	1.54931	1.5848	229.514	22.02	1.82366e-05

## Sheet: A thaliana
Sclerotinia Gene	Gene ID	FPKM in vitro	FPKM Westar	FPKM ZhongYou821	FPKM in planta	Fold change (Westar vs in-vitro)	Fold change (ZY821 vs in-vitro)	Fold change (in-planta vs in-vitro)	Lesion size compared to GFP (%)	Standard error	p-value		alpha	Bonferroni
SS1G_06830	amino acyl permease; GABA permease	13.7468	101.794	71.2859	87.3785	2.88848	2.37452	2.66818	65.5567	5.28571	3.69382e-06		0.05	0.003125
SS1G_02495	peroxidase	61.2246	336.055	353.748	348.534	2.45651	2.53054	2.50912	63.6282	4.9772	5.20544e-07
SS1G_05899	thioredoxin reductase	268.659	259.071	244.43	254.312	-0.0524286	-0.136355	-0.0791766	62.9315	10.3443	5.8985e-05		count
SS1G_13746	peroxisome; Pex2/Pex12	15.0901	33.6929	32.4996	33.4238	1.15884	1.10682	1.14727	57.3596	4.73971	3.73628e-09		16
SS1G_01703	aminoacyl-tRNA ligase activity; alfatoxin biosynthesis	45.1346	307.009	164.704	237.962	2.76598	1.86757	2.39843	54.3192	12.7232	0.000119199
SS1G_07873	pre-40S ribosomal particle	47.0895	41.466	47.8249	45.1108	-0.183477	0.0223565	-0.0619325	53.8077	4.03975	1.90161e-11
SS1G_03991	Transcription cofactor	16.6931	39.544	39.3832	39.8469	1.24421	1.23833	1.25522	51.8794	6.9828	3.68933e-07
SS1G_09680	60S ribosome biogenesis; NOC3	50.769	61.1503	70.2544	66.3746	0.268412	0.468641	0.386683	48.5076	4.07172	6.93897e-13
SS1G_03208	Splicing; 35S U5 spliceosome	11.5204	51.4398	48.3045	50.3138	2.15869	2.06797	2.12676	48.3577	5.05556	2.45325e-15
SS1G_04966	Transcription cofactor; interaction with TATA box; histone modification	30.5574	64.3152	59.4989	62.5087	1.07364	0.961341	1.03254	44.4854	3.88714	7.33971e-15
SS1G_12640	protein disulphide processing; oxidoreductase activity; thioredoxin reductase-like	53.0948	114.23	130.102	123.446	1.1053	1.293	1.21724	44.4815	2.93352	7.94965e-17
SS1G_13702	TIM23	127.074	98.2254	101.874	101.064	-0.371501	-0.318883	-0.3304	42.487	3.99869	5.89645e-15
SS1G_12992	Protein processing in ER; transglutaminase	13.5036	57.4572	39.0261	48.6412	2.08914	1.5311	1.84883	42.0939	3.17974	3.47469e-17
SS1G_12021	1,3 beta glucan synthase	149.304	397.444	363.758	384.073	1.4125	1.28473	1.36313	40.6054	3.57647	7.0188e-17
SS1G_11912	necrosis/ethylene inducing peptide 2	24.5125	551.244	359.25	459.188	4.4911	3.8734	4.2275	36.0697	5.18191	1.07547e-11
SS1G_06487	TIM44	87.2693	82.0327	114.297	99.215	-0.0892751	0.389241	0.185084	34.4092	3.89263	3.69355e-18

## Sheet: B cinerea
Botrytis gene	Sclerotinia homologue	Gene ID	Lesion size compared to water (%)	Standard error	p-value		alpha	Bonferroni
BC1G_04955	SS1G_02495	peroxidase activity	34.34	5.56331	9.76524e-08		0.05	0.01
BC1G_04775	SS1G_06487	TIM44	47.5488	7.35075	4.08827e-05
BC1G_01592	SS1G_05899	Thioredoxin reductase	47.641	7.75551	5.92229e-05		count
BC1G_07805	SS1G_07873	pre-40S ribosomal particle	54.5318	9.70588	0.00140793		5
BC1G_10306	SS1G_11912	Necrosis-inducing peptide 1	67.7799	10.1726	0.00715282
