# Supplementary material for: Identification and application of exogenous dsRNA confers plant protection against Sclerotinia sclerotiorum and Botrytis cinerea
Source: Sci Rep. 2018 May 9;8:7320. doi: 10.1038/s41598-018-25434-4 (PMC5943259; doi:10.1038/s41598-018-25434-4)
Supplement: Supplementary file 3 — Primer sequences [file 41598_2018_25434_MOESM3_ESM.xls]

## Sheet: S sclerotiorum cloning primers
Gene	Accession	Forward Primer	Reverse Primer
SS1G_00363	XM_001598227.1	GCCACAAATGCCTCAGATGC	CAACCTTAGCGCGGAGAGAA
SS1G_00509	XM_001598370.1	TCATCTTCAAGCAGGCCAGG	ACCCCAGACCGTAATACCGA
SS1G_01348	XM_001597104.1	TTTGGACCCGCATACAAGG	GAGCTCCCACGATATTTCCTC
SS1G_01605	XM_001597361.1	CCTCCCTAATTTATCTACACCCAA	TTATTTTCAACAGGTGCATCGAG
SS1G_01703	XM_001597459.1	TTCTGCCGGAAACCCTCTTC	ACCGCCGATTGTGAAGACTT
SS1G_02468	XM_001596198.1	CTCAGTCCTCGTAGCAACCG	TCGAGGGAGCGGATGTAGAA
SS1G_02495	XM_001596225.1	TCGTGAATGAAGCAGGCCAA	TGTTGTCGACCACTGTACCG
SS1G_02791	XM_001596521.1	TGCCACGATCGATACCTTACT	GCCAGTCGAGGTCATTGTCT
SS1G_03208	XM_001595070.1	GCGTATGGTCCTTGGTCGAT	AACAGCAGGAGGGAAACGAG
SS1G_03270	XM_001595131.1	AAACAAATCAACCGACAAGCC	GTGAGTTGTGGTTTAGGAGAGG
SS1G_03348	XM_001595209.1	CGCGAATACAGCAGCAAACA	TGAACAGCTGTGCCTTGACT
SS1G_03852	XM_001595713.1	GCACAGACGATGGTTGGAGA	TGCGATGAATGTGCAAGG
SS1G_03991	XM_001594134.1	CGGCTACATTTGGCATCGTG	TGGCATGATGTCACGATCGT
SS1G_03992	XM_001594135.1	TGGAACGGTAACCATGCTGA	GCGGCGGAGTGATATAGTCG
SS1G_04001	XM_001594144.1	GCTCTCAATCTATCCGAACTCCA	ATCAAGCAAGGAATCGTAGCATA
SS1G_04040	XM_001594183.1	CACCGGGAAGTACACCAGAG	TAGGCAGCGCGAACATTAGT
SS1G_04479	XM_001594621.1	GGCATCAAGTATCTCCGCGA	CACCTACCCCTCACTCTCCA
SS1G_04532	XM_001594674.1	GATGGGAATGGGAGTGTGCT	GCATCGGTGTTGGAATTCGG
SS1G_04551	XM_001594693.1	TGCCATTTCCTTCTTTGTCC	TCCATAGACGGTGAGGTTCC
SS1G_04805	XM_001594947.1	ACTTCCCAGAGCCACTTGAG	ACCAATGACATCCTTGCTGC
SS1G_04953	XM_001593476.1	CACAACTCACTCCGGGATCG	TGACCCGTAGTACACTGCTG
SS1G_04966	XM_001593489.1	ACCCTCAAATCAACGCCGAA	TGCGCTATCCTTACCTCCAG
SS1G_05366	XM_001593888.1	AGATGCCTGCACCAACGTAT	CCCAAGCTCACGAATAACAGG
SS1G_05583	XM_001594103.1	TAGCGCTGGTCTCAACTGTG	CTTCGGAAGCGATACCTGCA
SS1G_05899	XM_001592927.1	GCTCACACTGCTGCCGTATA	CTCCGCAGCACTATCTCCAC
SS1G_05979	XM_001593007.1	CCCTCAATCCAACGAACTTT	GCCCAGCCTACGGTAAGATT
SS1G_06055	XM_001593083.1	AAATGCCTGCCACCAAGAGT	GCTTGCATCTCTCGACCAGT
SS1G_06305	XM_001593333.1	CGACCCTAAGCTTCAAATGG	CAACACAATCACCTTCTGCAA
SS1G_06421	XM_001592132.1	GTCAAGACCCAACTCACACAT	TCATCGACACTTGCCTTGGT
SS1G_06487	XM_001592197.1	CGTAGCATATCCGACCGAGT	AGACGGAGAATTGAGCTGCT
SS1G_06830	XM_001592539.1	CGGGTTTCGTCTGCAGTTTG	ACTTTGCGTGGGACTTAGGG
SS1G_07456	XM_001591959.1	TAGATAGCGGACCGGGTATG	CCTCGTCACCTATCCTCAGC
SS1G_07873	XM_001591197.1	TTCGAAACCACCCTGCTACC	CCCATGCGCCTCTAGTTTCA
SS1G_07958	XM_001591282.1	GTCGTGATTCCCTTCTCCCC	GAAGGAGCGCTACCACAATGAG
SS1G_08020	XM_001591344.1	AGCACTGTTTCCGCTCATCA	CAGAAGCCCATGTTCCCTGT
SS1G_08218	XM_001590428.1	ACAGATGCGCTCCAACAACT	GGCCCTTGGTGTAACGTTCT
SS1G_08431	XM_001590641.1	GGTATCACGTTTGGCCGAAC	GTGCGTTTCAGTCCAGAAGC
SS1G_09088	XM_001590273.1	AGAGAGGTTCAACGCGATGT	GGTAACGAAAGCTGGAGTCCA
SS1G_09261	XM_001588938.1	CTCCATCAACACCACCGGAA	AGCCTGACTGAACTGATGCC
SS1G_09394	XM_001589622.1	GAAAGCCGGAGTCCCAAACA	GCCTGGCATTGAACTGAAGG
SS1G_09665	XM_001588982.1	TTCGCGATCTCCAAACCGAA	CACCACAATACCATCCCTCGT
SS1G_09680	XM_001588997.1	GCAGAATTCGGGAAATCGCA	AGCACAGGATATGGCAACCG
SS1G_09897	XM_001589214.1	TAGTCAATCGCCTGCCTTCC	GTCTCCTTGGCAATCCTGGG
SS1G_10049	XM_001589360.1	TGGACCAGCATTCAATCCC	CGCAGTGGGAGAGAGGTAAT
SS1G_10108	XM_001588511.1	GACGTCGATTCCAGGTCCTA	TCCGAAATATGGGCCCTGAC
SS1G_10167	XM_001588570.1	AACTGCTGCACCAAACGTTG	CCGGACCACTCTTCGTAACC
SS1G_10396	XM_001588798.1	CGAACACGACGCCTCTCA	GTCCTCTACCCGCTGCATTCT
SS1G_10456	XM_001588858.1	GGGCGACAGGTTTCCTTCA	CGGGGTTGTAGCCGATATGT
SS1G_10698	XM_001588201.1	GCGCCACATACACTCAATCG	CGGAGGTGGTTACTGCTACG
SS1G_11049	XM_001587759.1	AGAGGGAGATTGACGCTTTGG	TTCTCCAAGCCGCTACCAAC
SS1G_11704	XM_001587661.1	TCTTCCGCATCAGACAAGCT	CGCCGAGGTGTGATCCATAT
SS1G_11780	XM_001586701.1	CGCCATCGCTTTAGACTGGA	CGATGACAGGACCGGTGTAG
SS1G_11835	XM_001586756.1	AGCGGGAGTTAGGCCAATG	CTGAAATCGCAAAGCTCCCT
SS1G_11912	XM_001586833.1	TCGTAAATGGCTGCGTACCA	GGGAATGTGCCAGAGAGTGT
SS1G_12021	XM_001586942.1	AGAAACGTGTCTGGCGGTAC	AGCATGTCACGCAACCAGTA
SS1G_12040	XM_001586961.1	GAGTTTGCCCGGATTCCAGA	AGTCGGCCATCAACTCCTTG
SS1G_12078	XM_001586999.1	AGGATTTGACAACGCTCGGT	AAGATCCTCCCCTGTAGCGT
SS1G_12152	XM_001587072.1	TTGTCTCCGCTGTGAGAACA	CTTTGTTGACGGTGGTGCAG
SS1G_12640	XM_001586603.1	ATGCCGGGCCACATAGATTG	ACAGGCGGGAAGAAATCAGG
SS1G_12992	XM_001585850.1	ACGAAATCCTTCACCATCACC	CGTTGGTGTTTGTGAGATGGA
SS1G_13314	XM_001585747.1	GCCATGGTAACCGATGATG	CGAACTTCCACACCCCATTA
SS1G_13339	XM_001585772.1	CCGAGATGATAGAAGGCGGC	ATCTGCTGGCTTTGCTGGAA
SS1G_13392	XM_001585458.1	CAAACTCGCAGCGCATTTCC	TCGGAGCCCAATTGACTACG
SS1G_13702	XM_001585413.1	TAACTGTGGGTGGTGCTTGG	CACTGTTCGCCGAATCATGC
SS1G_13720	XM_001585431.1	GCGGCGGTCATGATAGGTTA	ACTCTTCCAAGCCAGTACGC
SS1G_13746	XM_001585128.1	TCTATGTCGTCCCAGCTCCT	CGTCCACTAACCGCACATCT
SS1G_13982	XM_001585072.1	CTCACGGTTAGCGAGTCACA	GGCGTAAAATCCCCGTCAAC
SS1G_14257	XM_001584752.1	CCTCGAGTCGTTACCTGCAT	CTCGTTGAGAACAGCCGTAGT
SS1G_14298	XM_001584635.1	TGTTTGGTCCCAATCATGC	CGACGTCGTGTTGGTAAAGTT

## Sheet: B cinerea cloning primers
Gene	Accession	Forward Primer	Reverse Primer
BC1G_10306	XM_001550999.1	CCCTTTCGGTCTTGGCATCT	TGGCGTAGTTTGATCCGCTT
BC1G_04775	XM_001556707.1	GGACGCCCACAAGTAAACAG	GCTGGGCATGCTACAGATCT
BC1G_07805	XM_001553668.1	CGCATGAACCTCAACCTCCT	TCCGTGGCCATTTCTCTCAC
BC1G_04955	XM_001556287.1	GCTCTGACATCTTCGCTCGA	CACCTCTGAACCGAAGCCAT
BC1G_01592	XM_001559983.1	GCGCGGAATTGAAACCTGTT	GGCACCAGTAGCGATGATGA

## Sheet: S sclerotiorum qPCR primers
Gene Target	Forward	Reverse	Efficiency
SS1G_01703	CTTCCATCCCTGCCGCTTAC	CCATAGCGGCTCGATCTAGAATC	98.7
SS1G_05899	ACACGGTTGGAGGCGAAATT	TCCTCTCCAGTAACGACGTTC	96.2
SS1G_06487	TACTTGACAAGGCGACGCAA	ACCCACCCTCCGTACCTC	108.5
SS1G_11912	AGTACTCAGGGTGGACGACA	TCCGTATTCTCAAGCGCACT	96.5
SS1G_12350	CGATACTGTGCCTGTGACCA	CCTCTCCTCAAGCGCCATAG	101.7
