# Supplementary material for: Identification and application of exogenous dsRNA confers plant protection against Sclerotinia sclerotiorum and Botrytis cinerea
Source: Sci Rep. 2018 May 9;8:7320. doi: 10.1038/s41598-018-25434-4 (PMC5943259; doi:10.1038/s41598-018-25434-4)
Supplement: Supplementary file 4 — RNA seq bioinformatics [file 41598_2018_25434_MOESM4_ESM.xlsx]

## Sheet: Genes - FPKM
tracking_id	Gene_ID	invitro_2	invitro_0	invitro_1	Invitro_avg	Wes_24h_1	Wes_24h_2	Wes24h_0	Wes_24_avg	ZY_24h_1	ZY_24h_0	ZY_24h_2	ZY_24_avg
gene0	SS1G_14447	145	145	175	155	109	70	103	94	85	110	148	114
gene1	SS1G_14448	34	37	34	35	38	32	33	34	34	40	28	34
gene10	SS1G_14457	21	24	25	23	15	15	10	13	11	17	9	12
gene100	SS1G_14418	13	14	12	13	23	19	21	21	17	22	21	20
gene1000	SS1G_13422	70	44	69	61	28	40	44	37	45	42	34	40
gene10000	SS1G_04238	10	16	13	13	20	15	14	16	15	14	19	16
gene10001	SS1G_04239	23	19	19	20	21	10	15	15	10	15	18	14
gene10002	SS1G_04240	5	7	23	12	4	2	9	5	8	5	20	11
gene10003	SS1G_04241	13	7	10	10	6	3	4	5	6	3	0	3
gene10004	SS1G_04242	1855	1729	1760	1781	2761	2100	2101	2321	1995	2449	2220	2221
gene10005	SS1G_04243	5	6	9	6	11	13	9	11	12	11	15	13
gene10006	SS1G_04244	27	24	21	24	49	43	24	39	36	37	42	38
gene10007	SS1G_04245	33	43	42	40	7	4	12	8	8	6	14	9
gene10008	SS1G_04246	41	28	32	33	36	28	26	30	30	27	32	30
gene10009	SS1G_04247	0	1	1	0	0	0	1	0	0	0	0	0
gene1001	SS1G_13423	283	308	285	292	211	198	228	213	176	220	270	222
gene10010	SS1G_04248	4	2	3	3	59	55	36	50	31	51	79	54
gene10011	SS1G_04249	3	2	4	3	10	11	7	9	9	12	19	13
gene10012	SS1G_04250	2	1	2	2	8	7	5	7	5	8	12	8
gene10013	SS1G_04251	0	0	0	0	0	0	0	0	0	0	0	0
gene10014	SS1G_04252	3	2	4	3	26	24	12	21	16	23	36	25
gene10015	SS1G_04253	0	0	0	0	0	0	0	0	0	0	0	0
gene10016	SS1G_04254	6	20	8	12	5	3	0	3	2	11	8	7
gene10017	SS1G_04255	6	7	7	7	16	18	11	15	12	15	12	13
gene10018	SS1G_04256	9	0	0	3	0	0	0	0	0	0	0	0
gene10019	SS1G_04257	0	0	0	0	0	0	0	0	0	0	0	0
gene1002	SS1G_13424	8	8	10	9	13	10	9	11	11	13	12	12
gene10020	SS1G_04258	0	0	2	1	0	0	1	0	0	0	0	0
gene10021	SS1G_04259	1	0	0	0	1	1	0	1	0	1	0	0
gene10022	SS1G_04260	99	115	107	107	46	52	64	54	73	65	34	57
gene10023	SS1G_04261	19	20	14	18	24	32	31	29	24	29	33	29
gene10024	SS1G_04262	0	0	0	0	0	0	0	0	0	0	0	0
gene10025	SS1G_04263	22	18	22	21	37	41	36	38	39	39	42	40
gene10026	SS1G_04264	151	98	132	127	488	383	269	380	405	455	811	557
gene10027	SS1G_04265	3	0	0	1	0	0	0	0	0	0	7	2
gene10028	SS1G_04266	10	7	10	9	7	4	4	5	5	3	8	6
gene10029	SS1G_04267	343	397	380	373	263	166	237	222	260	256	331	282
gene1003	SS1G_13425	18	17	15	17	25	17	17	20	19	17	24	20
gene10030	SS1G_04268	14	2	14	10	14	12	9	11	9	14	3	8
gene10031	SS1G_04269	35	36	43	38	28	22	32	27	19	22	23	21
gene10032	SS1G_04270	8	10	9	9	9	9	6	8	6	2	9	5
gene10033	SS1G_04271	88	80	75	81	71	52	71	65	63	58	67	62
gene10034	SS1G_04272	2	2	1	2	3	5	4	4	4	3	8	5
gene10035	SS1G_04273	94	96	84	91	94	204	389	229	294	111	127	177
gene10036	SS1G_04274	0	0	14	5	0	0	4	1	4	0	0	1
gene10037	SS1G_04275	95	54	86	78	146	72	77	98	81	94	108	94
gene10038	SS1G_04276	0	0	0	0	0	0	0	0	0	0	0	0
gene10039	SS1G_04277	4	0	0	1	0	2	0	1	0	2	0	1
gene1004	SS1G_13426	33	26	24	28	28	31	27	28	28	30	30	29
gene10040	SS1G_04278	3	4	3	3	1	2	1	1	1	1	1	1
gene10041	SS1G_04279	0	1	0	0	0	0	0	0	0	0	0	0
gene10042	SS1G_04280	11	12	23	15	13	5	11	10	11	14	7	11
gene10043	SS1G_04281	72	81	57	70	45	40	53	46	53	52	55	54
gene10044	SS1G_04282	52	54	48	51	41	42	50	44	51	45	50	48
gene10045	SS1G_04283	84	113	69	89	59	47	77	61	48	53	41	47
gene10046	SS1G_04284	34	35	31	33	38	37	36	37	37	35	44	39
gene10047	SS1G_04285	491	477	477	482	316	304	445	355	359	325	459	381
gene10048	SS1G_04286	4	2	7	5	4	4	10	6	3	6	3	4
gene10049	SS1G_04287	21	20	17	19	20	22	22	21	24	23	17	21
gene1005	SS1G_13427	2	0	0	1	1	0	0	0	0	1	0	0
gene10050	SS1G_04288	20	18	21	20	45	33	30	36	37	36	50	41
gene10051	SS1G_04289	7	0	0	2	0	0	7	2	0	0	0	0
gene10052	SS1G_04290	158	177	158	164	151	98	109	119	170	145	130	148
gene10053	SS1G_04291	24	22	27	24	36	26	24	29	35	31	28	32
gene10054	SS1G_04292	1	3	2	2	0	1	1	1	0	0	2	1
gene10055	SS1G_04293	0	0	0	0	0	0	0	0	0	0	0	0
gene10056	SS1G_04294	0	0	1	0	2	1	1	1	1	1	1	1
gene10057	SS1G_04295	56	59	59	58	52	72	56	60	50	57	45	51
gene10058	SS1G_04296	5	4	1	4	11	7	5	8	3	11	9	7
gene10059	SS1G_14607	0	0	0	0	0	0	0	0	0	0	0	0
gene1006	SS1G_13428	87	100	96	94	83	88	98	90	91	104	81	92
gene10060	SS1G_04297	1	11	3	5	1	5	4	3	2	2	3	3
gene10061	SS1G_04298	16	14	17	16	16	20	21	19	16	17	18	17
gene10062	SS1G_04299	12	17	15	15	15	11	14	13	13	16	17	15
gene10063	SS1G_04300	7	10	8	8	8	7	10	8	8	9	10	9
gene10064	SS1G_04301	17	0	29	15	18	27	0	15	0	0	0	0
gene10065	SS1G_04302	3	2	3	3	5	4	3	4	2	4	4	3
gene10066	SS1G_04303	0	0	0	0	0	0	0	0	0	0	0	0
gene10067	SS1G_04304	0	1	1	1	0	0	0	0	0	0	0	0
gene10068	SS1G_04305	0	0	0	0	1	1	0	1	0	1	1	1
gene10069	SS1G_04306	1	0	1	1	1	0	1	0	1	0	1	1
gene1007	SS1G_13429	17	17	22	19	19	19	20	19	19	17	21	19
gene10070	SS1G_04307	0	0	0	0	0	0	0	0	0	0	84	28
gene10071	SS1G_04308	0	0	0	0	0	0	0	0	0	0	0	0
gene10072	SS1G_04309	1	1	0	0	0	0	1	0	1	1	1	1
gene10073	SS1G_04310	211	266	273	250	334	325	242	300	122	313	396	277
gene10074	SS1G_04311	19	19	30	23	14	31	33	26	17	13	16	15
gene10075	SS1G_04312	0	0	0	0	0	0	0	0	0	0	0	0
gene10076	SS1G_04313	24	28	29	27	31	34	28	31	31	31	28	30
gene10077	SS1G_04314	233	310	267	270	72	91	95	86	85	107	96	96
gene10078	SS1G_04315	246	290	267	268	248	185	202	212	141	245	293	226
gene10079	SS1G_04316	14	8	15	12	25	16	26	22	21	19	19	20
gene1008	SS1G_13430	57	69	64	63	77	87	80	81	62	52	40	51
gene10080	SS1G_04317	117	139	142	133	65	57	75	66	72	69	63	68
gene10081	SS1G_04318	2	3	3	3	2	1	1	2	1	2	4	2
gene10082	SS1G_04319	39	37	33	36	42	53	41	46	44	52	45	47
gene10083	SS1G_04320	23	18	18	20	31	35	16	27	28	26	18	24
gene10084	SS1G_04321	106	112	113	110	153	111	129	131	129	148	177	152
gene10085	SS1G_04322	1	0	1	1	1	2	1	1	3	1	1	1
gene10086	SS1G_04323	3	3	4	3	3	3	3	3	1	4	2	3
gene10087	SS1G_04324	5	0	0	2	0	0	0	0	0	0	0	0
gene10088	SS1G_04325	12	9	13	11	38	32	17	29	26	22	24	24
gene10089	SS1G_04326	14	15	14	14	18	20	15	18	14	17	14	15
gene1009	SS1G_13431	55	85	72	71	70	85	99	85	77	49	75	67
gene10090	SS1G_04327	0	0	0	0	0	0	0	0	0	0	0	0
gene10091	SS1G_04328	0	0	0	0	0	0	0	0	0	0	0	0
gene10092	SS1G_04329	0	0	0	0	0	0	0	0	0	0	0	0
gene10093	SS1G_04330	31	38	33	34	47	44	39	43	44	44	39	43
gene10094	SS1G_04331	0	0	1	0	0	0	0	0	0	1	0	0
gene10095	SS1G_04332	10	11	9	10	14	10	12	12	10	11	16	12
gene10096	SS1G_04333	13	11	12	12	20	11	11	14	13	12	11	12
gene10097	SS1G_14620	0	0	0	0	0	0	0	0	0	0	0	0
gene10098	SS1G_04334	8	6	6	7	6	18	6	10	12	4	2	6
gene10099	SS1G_04335	19	22	17	19	26	23	20	23	24	23	25	24
gene101	SS1G_14419	34	33	26	31	28	29	27	28	24	27	31	27
gene1010	SS1G_13432	1	2	0	1	0	1	0	0	19	21	22	21
gene10100	SS1G_04336	4	2	5	3	3	3	2	3	1	2	2	2
gene10101	SS1G_04337	3	3	4	3	3	3	3	3	1	4	1	2
gene10102	SS1G_04338	0	0	0	0	0	0	0	0	0	0	0	0
gene10103	SS1G_04339	0	0	0	0	0	0	0	0	0	0	0	0
gene10104	SS1G_04340	29	22	32	28	17	22	26	22	19	20	22	20
gene10105	SS1G_04341	2	4	3	3	1	2	3	2	4	3	4	3
gene10106	SS1G_04342	1	1	2	1	0	2	1	1	5	1	0	2
gene10107	SS1G_04343	111	77	98	95	67	72	65	68	52	65	57	58
gene10108	SS1G_04344	91	87	121	100	129	227	273	210	161	128	72	120
gene10109	SS1G_04345	0	0	0	0	0	0	0	0	0	0	0	0
gene1011	SS1G_13433	0	0	0	0	0	0	0	0	0	0	0	0
gene10110	SS1G_04346	117	161	135	138	128	108	135	124	108	143	112	121
gene10111	SS1G_04347	176	122	142	147	338	294	209	280	249	271	300	274
gene10112	SS1G_04348	1	0	0	0	0	0	0	0	0	0	0	0
gene10113	SS1G_04349	0	0	0	0	0	0	0	0	0	0	0	0
gene10114	SS1G_04350	7	8	0	5	0	0	2	1	0	0	0	0
gene10115	SS1G_04351	0	0	0	0	0	0	0	0	0	0	0	0
gene10116	SS1G_04352	5	7	9	7	5	29	13	16	59	8	4	23
gene10117	SS1G_04353	12	10	3	8	7	20	13	13	15	11	3	10
gene10118	SS1G_04354	0	0	0	0	0	0	0	0	0	0	0	0
gene10119	SS1G_04355	8	7	7	7	17	13	10	14	12	11	11	11
gene1012	SS1G_13434	0	0	0	0	0	0	0	0	0	0	0	0
gene10120	SS1G_04356	120	130	118	123	176	124	122	140	179	160	176	172
gene10121	SS1G_04357	58	64	70	64	68	62	59	63	61	53	45	53
gene10122	SS1G_04358	3	5	4	4	3	2	2	2	1	3	3	2
gene10123	SS1G_04359	6	8	9	8	8	6	8	7	5	7	5	6
gene10124	SS1G_04360	1	0	1	1	1	0	1	1	1	1	1	1
gene10125	SS1G_04361	0	0	1	0	0	0	0	0	0	0	0	0
gene10126	SS1G_04362	9	5	8	7	6	5	7	6	9	3	2	5
gene10127	SS1G_04363	4	1	1	2	1	1	1	1	2	0	3	2
gene10128	SS1G_04364	3	0	0	1	7	0	2	3	0	2	4	2
gene10129	SS1G_04365	0	0	0	0	13	19	3	12	8	13	0	7
gene1013	SS1G_13435	0	0	0	0	0	0	0	0	0	0	0	0
gene10130	SS1G_04366	25	19	19	21	29	17	19	22	16	24	25	22
gene10131	SS1G_04367	90	78	93	87	51	42	56	50	50	57	49	52
gene10132	SS1G_04368	43	39	44	42	32	33	34	33	35	34	35	35
gene10133	SS1G_04369	9	10	9	9	7	4	6	5	5	6	6	6
gene10134	SS1G_04370	0	0	0	0	0	0	0	0	0	0	0	0
gene10135	SS1G_04371	1	4	2	2	2	1	2	2	1	2	2	2
gene10136	SS1G_04372	0	1	0	0	0	0	0	0	0	0	0	0
gene10137	SS1G_04373	4	2	3	3	3	2	3	3	2	1	2	2
gene10138	SS1G_04374	1	2	4	2	1	0	0	0	0	0	1	0
gene10139	SS1G_04375	0	0	0	0	0	0	0	0	0	0	0	0
gene1014	SS1G_13436	0	0	0	0	0	0	0	0	0	0	0	0
gene10140	SS1G_04376	45	57	62	55	9	30	35	25	10	9	6	9
gene10141	SS1G_04377	3	4	4	4	5	5	5	5	4	4	6	5
gene10142	SS1G_04378	10	4	10	8	2	3	6	4	4	2	2	3
gene10143	SS1G_04379	28	0	0	9	0	0	8	3	0	0	0	0
gene10144	SS1G_04380	63	71	62	65	60	45	54	53	61	61	73	65
gene10145	SS1G_04381	21	32	31	28	26	18	17	20	11	11	13	12
gene10146	SS1G_04382	8	5	11	8	2	1	1	1	0	2	0	1
gene10147	SS1G_04383	2	0	0	1	0	0	0	0	0	0	0	0
gene10148	SS1G_04384	776	887	763	809	552	568	581	567	511	488	576	525
gene10149	SS1G_04385	2	0	0	1	0	0	0	0	0	0	0	0
gene1015	SS1G_13437	16	19	19	18	18	19	20	19	17	17	20	18
gene10150	SS1G_04386	0	0	0	0	0	0	0	0	0	0	0	0
gene10151	SS1G_04387	0	0	0	0	1	0	0	0	0	0	0	0
gene10152	SS1G_04388	232	245	207	228	203	262	201	222	218	225	194	212
gene10153	SS1G_04389	0	0	1	0	0	0	0	0	1	0	0	0
gene10154	SS1G_04390	39	0	17	19	32	47	18	32	29	0	0	10
gene10155	SS1G_04391	0	0	0	0	0	44	0	15	0	0	0	0
gene10156	SS1G_04392	0	0	0	0	0	0	0	0	0	0	0	0
gene10157	SS1G_04393	17	27	21	22	3	13	14	10	12	12	16	13
gene10158	SS1G_04394	8	7	5	7	3	8	7	6	6	4	4	5
gene10159	SS1G_04395	1	0	0	0	0	0	0	0	0	0	0	0
gene1016	SS1G_13438	0	0	0	0	0	0	0	0	0	0	0	0
gene10160	SS1G_04396	0	0	0	0	0	0	0	0	0	0	0	0
gene10161	SS1G_04397	0	0	2	1	0	1	1	1	1	0	0	0
gene10162	SS1G_04398	108	144	125	125	77	65	81	74	93	89	107	96
gene10163	SS1G_04399	21	27	21	23	2	2	2	2	2	1	3	2
gene10164	SS1G_04400	0	0	0	0	0	0	0	0	0	0	0	0
gene10165	SS1G_04401	0	0	0	0	0	0	0	0	0	0	0	0
gene10166	SS1G_04402	64	70	61	65	34	29	30	31	33	29	20	27
gene10167	SS1G_04403	406	298	330	345	300	171	124	198	206	309	361	292
gene10168	SS1G_04404	194	170	132	166	96	102	105	101	140	120	80	113
gene10169	SS1G_04405	25	26	19	23	28	23	22	24	25	27	21	24
gene1017	SS1G_13439	0	300	0	100	0	0	0	0	0	0	0	0
gene10170	SS1G_04406	0	0	0	0	0	0	0	0	0	0	0	0
gene10171	SS1G_04407	0	0	0	0	0	0	0	0	0	0	0	0
gene10172	SS1G_04408	0	0	0	0	0	0	0	0	0	0	0	0
gene10173	SS1G_04409	138	114	117	123	307	278	196	260	213	236	265	238
gene10174	SS1G_04410	4	1	2	2	6	6	3	5	8	5	6	6
gene10175	SS1G_04411	9	5	5	6	6	6	6	6	10	8	9	9
gene10176	SS1G_04412	0	0	0	0	0	0	0	0	0	0	0	0
gene10177	SS1G_04413	19	17	26	21	12	37	28	26	23	14	8	15
gene10178	SS1G_04414	41	44	35	40	33	43	45	40	35	39	50	41
gene10179	SS1G_04415	107	127	109	114	53	61	76	63	70	68	70	69
gene1018	SS1G_13440	0	0	0	0	0	0	0	0	0	0	0	0
gene10180	SS1G_04416	327	339	318	328	130	126	203	153	176	145	131	151
gene10181	SS1G_04417	279	363	182	275	162	103	200	155	166	206	157	177
gene10182	SS1G_04418	272	273	113	219	48	110	82	80	84	136	101	107
gene10183	SS1G_04419	239	237	213	230	63	66	97	75	72	82	78	77
gene10184	SS1G_04420	262	276	287	275	203	195	193	197	196	204	242	214
gene10185	SS1G_04421	37	35	40	37	61	43	47	50	49	54	55	52
gene10186	SS1G_04422	2	3	4	3	49	73	49	57	63	25	35	41
gene10187	SS1G_04423	17	16	21	18	7	9	12	9	9	10	10	10
gene10188	SS1G_04424	0	0	0	0	0	0	0	0	0	0	0	0
gene10189	SS1G_04425	331	255	346	310	507	407	430	448	426	597	768	597
gene1019	SS1G_13441	0	0	0	0	0	0	0	0	0	0	0	0
gene10190	SS1G_04426	0	0	0	0	0	0	0	0	0	0	0	0
gene10191	SS1G_04427	7	0	3	3	4	6	0	3	5	2	0	2
gene10192	SS1G_04428	3	0	0	1	0	1	1	1	1	0	0	0
gene10193	SS1G_04429	58	57	42	52	32	20	37	30	25	35	41	34
gene10194	SS1G_04430	8	10	9	9	9	11	14	11	12	14	12	13
gene10195	SS1G_04431	13	19	18	17	12	19	17	16	27	18	12	19
gene10196	SS1G_04432	22	30	19	24	17	13	18	16	19	23	16	19
gene10197	SS1G_04433	14	21	16	17	16	19	16	17	20	20	17	19
gene10198	SS1G_04434	34	31	29	31	49	41	31	40	43	42	43	43
gene10199	SS1G_04435	62	67	58	62	93	81	64	79	98	83	101	94
gene102	SS1G_14420	19	0	21	13	7	25	11	14	6	14	0	7
gene1020	SS1G_13442	0	0	0	0	0	0	0	0	0	0	0	0
gene10200	SS1G_04436	32	34	32	33	23	16	18	19	28	31	27	29
gene10201	SS1G_04437	82	91	78	84	63	55	66	62	51	66	50	56
gene10202	SS1G_04438	0	0	0	0	36	0	0	12	0	0	0	0
gene10203	SS1G_04439	0	0	0	0	0	0	0	0	0	0	0	0
gene10204	SS1G_04440	235	226	196	219	163	158	169	163	189	174	196	186
gene10205	SS1G_04441	3	6	5	4	3	7	5	5	3	3	2	3
gene10206	SS1G_04442	58	58	52	56	48	39	47	45	42	48	52	48
gene10207	SS1G_04443	13	11	8	11	37	20	18	25	39	23	24	29
gene10208	SS1G_04444	13	16	14	15	17	14	15	15	20	16	17	18
gene10209	SS1G_04445	285	333	305	308	141	134	177	150	133	128	158	140
gene1021	SS1G_13443	56	38	48	47	126	118	83	109	106	83	110	100
gene10210	SS1G_04446	49	49	51	50	43	51	56	50	44	42	45	43
gene10211	SS1G_04447	0	1	1	1	0	0	0	0	0	1	0	0
gene10212	SS1G_04448	5	0	0	2	0	0	4	1	0	0	0	0
gene10213	SS1G_14621	0	143	0	48	0	0	0	0	0	0	0	0
gene10214	SS1G_04450	58	53	38	50	35	39	46	40	30	49	60	46
gene10215	SS1G_04451	67	64	73	68	30	41	49	40	42	48	31	40
gene10216	SS1G_04452	618	748	546	637	305	282	363	316	199	286	311	265
gene10217	SS1G_04453	46	63	45	51	24	22	21	22	17	30	30	26
gene10218	SS1G_04454	82	56	79	72	496	343	187	342	325	428	478	410
gene10219	SS1G_04455	265	304	281	283	383	290	275	316	312	433	515	420
gene1022	SS1G_13444	0	0	0	0	0	0	0	0	0	0	0	0
gene10220	SS1G_04456	27	24	31	27	28	26	34	29	26	34	41	33
gene10221	SS1G_04457	4	2	6	4	10	7	7	8	11	5	8	8
gene10222	SS1G_04458	36	37	36	36	31	21	27	26	28	29	30	29
gene10223	SS1G_04459	3377	3328	3420	3375	3883	2833	3058	3258	3713	4082	4545	4113
gene10224	SS1G_04460	1	1	5	2	3	1	2	2	2	3	3	3
gene10225	SS1G_04461	23	23	17	21	24	29	25	26	27	23	21	24
gene10226	SS1G_04462	67	74	53	65	79	73	127	93	86	80	71	79
gene10227	SS1G_04463	26	22	16	21	13	11	18	14	18	18	13	16
gene10228	SS1G_04464	12	8	17	12	6	8	7	7	5	6	4	5
gene10229	SS1G_04465	0	0	0	0	2	0	0	1	0	3	0	1
gene1023	SS1G_13445	0	0	0	0	0	0	0	0	0	0	0	0
gene10230	SS1G_04466	161	204	156	174	74	59	102	78	95	92	98	95
gene10231	SS1G_04467	22	25	22	23	20	22	24	22	31	24	26	27
gene10232	SS1G_04468	19	18	16	18	62	175	100	112	77	118	17	71
gene10233	SS1G_04469	0	0	0	0	0	0	0	0	0	0	0	0
gene10234	SS1G_04470	0	47	0	16	0	0	0	0	0	0	0	0
gene10235	SS1G_04471	11	14	9	11	84	87	56	76	87	78	116	94
gene10236	SS1G_04472	1	0	0	1	32	33	6	24	28	18	29	25
gene10237	SS1G_04473	5	4	6	5	36	35	32	34	35	30	37	34
gene10238	SS1G_04474	0	0	5	2	3	3	0	2	0	0	0	0
gene10239	SS1G_04475	45	37	46	43	200	159	177	179	184	160	169	171
gene1024	SS1G_13446	0	0	0	0	0	0	0	0	0	0	0	0
gene10240	SS1G_04476	5	13	8	9	76	55	52	61	55	73	81	70
gene10241	SS1G_04477	5	3	3	4	62	74	64	67	92	82	105	93
gene10242	SS1G_04478	0	0	1	1	1	1	1	1	1	1	2	1
gene10243	SS1G_04479	4	5	4	4	1	1	0	1	1	1	0	0
gene10244	SS1G_04480	74	88	79	80	71	67	48	62	64	74	55	64
gene10245	SS1G_04481	0	0	0	0	0	0	0	0	0	0	0	0
gene10246	SS1G_04482	2	0	3	2	0	0	1	0	1	0	3	1
gene10247	SS1G_04483	40	30	35	35	423	262	132	272	259	314	380	318
gene10248	SS1G_04484	0	0	0	0	0	0	0	0	0	0	0	0
gene10249	SS1G_04485	0	0	0	0	0	14	0	5	0	0	0	0
gene1025	SS1G_13447	2	0	0	1	0	1	0	0	0	0	0	0
gene10250	SS1G_04486	0	0	0	0	0	0	0	0	0	0	0	0
gene10251	SS1G_04487	18	15	14	15	33	33	24	30	32	33	31	32
gene10252	SS1G_04488	0	0	0	0	0	0	0	0	0	0	0	0
gene10253	SS1G_04489	0	1	1	0	4	3	2	3	4	2	0	2
gene10254	SS1G_04490	5	7	5	6	8	12	11	11	10	7	8	8
gene10255	SS1G_04491	0	46	0	15	0	0	0	0	50	0	63	37
gene10256	SS1G_04492	138	152	112	134	90	89	99	93	77	85	71	78
gene10257	SS1G_04493	0	0	0	0	0	0	0	0	0	0	0	0
gene10258	SS1G_04494	4	4	4	4	7	8	4	6	6	7	6	7
gene10259	SS1G_04495	0	0	0	0	0	0	0	0	0	0	0	0
gene1026	SS1G_13448	75	46	78	66	74	74	70	72	83	72	64	73
gene10260	SS1G_04496	3	2	1	2	8	7	3	6	7	6	7	7
gene10261	SS1G_04497	463	459	530	484	874	705	650	743	596	740	968	768
gene10262	SS1G_04498	0	0	9	3	0	0	5	2	0	0	0	0
gene10263	SS1G_04499	0	0	0	0	0	3	0	1	0	0	0	0
gene10264	SS1G_04500	26	21	19	22	22	19	23	21	17	23	21	20
gene10265	SS1G_04501	4	1	2	2	11	11	4	9	10	8	10	10
gene10266	SS1G_04502	13	14	15	14	18	8	8	11	13	21	22	19
gene10267	SS1G_04503	0	0	0	0	0	0	0	0	0	0	0	0
gene10268	SS1G_04504	0	0	0	0	0	0	0	0	0	0	0	0
gene10269	SS1G_04505	1	2	3	2	1	2	2	2	2	3	2	2
gene1027	SS1G_13449	0	0	0	0	0	0	0	0	0	0	0	0
gene10270	SS1G_04506	0	0	0	0	0	0	0	0	0	0	0	0
gene10271	SS1G_04507	0	0	0	0	0	0	0	0	0	0	0	0
gene10272	SS1G_04508	2	1	1	1	2	3	4	3	4	2	2	3
gene10273	SS1G_04509	4	3	4	4	4	3	3	3	1	3	1	2
gene10274	SS1G_04510	505	577	579	554	308	297	370	325	300	381	319	333
gene10275	SS1G_04511	185	198	238	207	149	102	156	136	116	122	169	136
gene10276	SS1G_04512	12	19	5	12	21	16	15	17	8	18	3	10
gene10277	SS1G_04513	44	41	41	42	30	31	37	33	32	30	27	30
gene10278	SS1G_04514	16	22	21	20	13	17	17	15	14	12	16	14
gene10279	SS1G_04515	90	78	80	83	57	48	68	57	62	57	58	59
gene1028	SS1G_13450	9	2	7	6	8	0	4	4	1	5	10	5
gene10280	SS1G_04516	20	13	20	18	23	18	18	20	21	19	23	21
gene10281	SS1G_04517	30	29	26	28	33	41	36	37	39	37	30	35
gene10282	SS1G_04518	442	528	487	486	222	208	296	242	211	238	271	240
gene10283	SS1G_04519	21	23	27	24	15	16	27	19	23	22	18	21
gene10284	SS1G_04520	0	0	0	0	0	0	0	0	0	0	0	0
gene10285	SS1G_04521	1	0	0	0	0	0	0	0	0	0	0	0
gene10286	SS1G_04522	16	16	15	16	25	23	25	24	25	24	28	26
gene10287	SS1G_04523	16	13	17	15	9	9	12	10	7	10	6	8
gene10288	SS1G_04524	2479	2502	2262	2414	1982	1707	2270	1986	2043	2375	2272	2230
gene10289	SS1G_04525	73	98	81	84	30	40	45	39	31	38	40	36
gene1029	SS1G_13451	54	58	60	57	36	31	48	39	33	29	28	30
gene10290	SS1G_04526	13	0	0	4	0	0	0	0	0	0	0	0
gene10291	SS1G_04527	0	0	0	0	0	0	0	0	0	0	0	0
gene10292	SS1G_04528	0	0	0	0	3	0	0	1	0	0	0	0
gene10293	SS1G_04529	0	0	0	0	0	0	0	0	0	0	0	0
gene10294	SS1G_04530	100	94	119	105	280	294	201	258	183	186	215	195
gene10295	SS1G_04531	16	19	13	16	27	25	17	23	19	20	26	21
gene10296	SS1G_04532	38	52	37	42	49	39	32	40	50	59	32	47
gene10297	SS1G_04533	1	2	0	1	0	0	0	0	0	0	1	0
gene10298	SS1G_04534	29	27	26	27	30	32	27	30	29	33	35	32
gene10299	SS1G_04535	10	13	5	9	17	14	1	11	19	8	0	9
gene103	SS1G_14421	39	52	39	43	84	70	69	74	71	67	68	69
gene1030	SS1G_13452	0	0	0	0	1	1	1	1	2	1	2	2
gene10300	SS1G_04536	115	99	101	105	118	129	99	115	117	114	107	112
gene10301	SS1G_04537	5	6	4	5	2	2	3	2	3	2	5	3
gene10302	SS1G_04538	2	2	1	2	0	1	1	1	1	1	1	1
gene10303	SS1G_04539	1	0	0	1	34	20	15	23	19	20	33	24
gene10304	SS1G_04540	4	8	6	6	28	24	17	23	19	21	28	23
gene10305	SS1G_04541	1	1	0	1	1	6	2	3	4	6	2	4
gene10306	SS1G_04542	0	0	0	0	0	0	0	0	0	0	0	0
gene10307	SS1G_04543	0	54	0	18	0	0	27	9	0	0	0	0
gene10308	SS1G_04544	5	6	4	5	5	13	4	7	12	6	3	7
gene10309	SS1G_04545	0	0	0	0	0	0	0	0	0	0	0	0
gene1031	SS1G_13453	390	355	333	359	293	281	345	306	245	278	259	261
gene10310	SS1G_04546	0	0	0	0	0	0	0	0	0	0	0	0
gene10311	SS1G_04547	0	0	0	0	0	0	0	0	0	0	0	0
gene10312	SS1G_04548	7	8	8	8	0	0	2	1	0	0	0	0
gene10313	SS1G_14646	0	0	0	0	0	0	0	0	0	0	0	0
gene10314	SS1G_04549	16	13	18	16	14	11	15	13	14	14	14	14
gene10315	SS1G_04550	9	13	13	12	6	3	6	5	3	5	3	4
gene10316	SS1G_04551	1	3	2	2	14	13	10	12	13	14	21	16
gene10317	SS1G_04552	1	1	4	2	23	21	19	21	22	20	35	26
gene10318	SS1G_04553	219	249	229	232	155	153	209	172	152	175	163	163
gene10319	SS1G_04554	93	127	95	105	37	38	55	44	44	48	58	50
gene1032	SS1G_13454	0	0	0	0	0	0	0	0	0	0	0	0
gene10320	SS1G_04555	0	0	0	0	0	0	0	0	0	0	0	0
gene10321	SS1G_04556	82	96	88	89	76	63	89	76	84	76	76	78
gene10322	SS1G_04557	8	6	8	7	4	1	3	3	4	6	13	8
gene10323	SS1G_04558	1	0	1	1	0	0	0	0	1	0	1	1
gene10324	SS1G_04559	0	0	0	0	0	2	0	1	0	0	0	0
gene10325	SS1G_04560	23	29	25	26	20	22	23	21	18	21	21	20
gene10326	SS1G_04561	21	25	17	21	42	32	24	33	31	29	31	30
gene10327	SS1G_04562	51	56	54	53	46	37	40	41	43	42	55	47
gene10328	SS1G_04563	2	2	6	3	1	1	1	1	4	1	0	2
gene10329	SS1G_04564	0	0	0	0	2	0	1	1	0	0	0	0
gene1033	SS1G_13455	2	0	2	1	1	1	1	1	0	1	2	1
gene10330	SS1G_04565	5	3	5	4	0	2	1	1	1	1	1	1
gene10331	SS1G_04566	41	40	40	40	26	17	23	22	23	20	20	21
gene10332	SS1G_04567	394	416	359	390	175	208	327	237	352	297	285	311
gene10333	SS1G_04568	3644	3596	3485	3575	2849	2201	2357	2469	2203	3274	2822	2766
gene10334	SS1G_04569	5	3	5	4	8	10	7	9	9	9	6	8
gene10335	SS1G_04570	4	6	3	5	6	8	6	6	6	6	6	6
gene10336	SS1G_04571	20	13	17	17	16	17	17	16	18	15	15	16
gene10337	SS1G_04572	31	33	25	30	49	52	41	47	46	45	58	49
gene10338	SS1G_04573	41	48	30	40	55	41	50	49	43	49	55	49
gene10339	SS1G_04574	38	34	34	35	60	61	43	54	59	57	45	54
gene1034	SS1G_13456	0	0	0	0	0	0	0	0	0	0	0	0
gene10340	SS1G_04575	0	0	0	0	0	0	2	1	0	2	0	1
gene10341	SS1G_04576	11	8	10	10	12	13	10	11	8	11	11	10
gene10342	SS1G_14595	0	0	0	0	0	0	0	0	0	0	0	0
gene10343	SS1G_04577	0	0	0	0	0	0	0	0	0	0	0	0
gene10344	SS1G_04578	1	0	0	0	0	0	0	0	0	0	1	0
gene10345	SS1G_04579	0	0	0	0	0	0	15	5	0	0	0	0
gene10346	SS1G_04580	9	16	6	10	10	10	12	10	18	11	14	14
gene10347	SS1G_04581	48	77	61	62	10	25	45	27	7	26	47	27
gene10348	SS1G_04582	0	0	0	0	0	0	0	0	0	0	0	0
gene10349	SS1G_04583	13	0	7	7	19	0	0	6	9	0	11	7
gene1035	SS1G_13457	0	0	0	0	0	0	0	0	0	0	0	0
gene10350	SS1G_04584	21	19	16	19	44	32	28	35	41	35	42	39
gene10351	SS1G_04585	90	101	80	90	90	66	80	78	75	86	95	85
gene10352	SS1G_04586	0	0	0	0	0	0	0	0	0	11	0	4
gene10353	SS1G_04587	1	1	0	1	0	1	1	1	2	1	2	1
gene10354	SS1G_04588	42	56	42	47	67	72	57	65	46	65	42	51
gene10355	SS1G_04589	13	13	12	13	6	8	11	8	12	13	15	13
gene10356	SS1G_04590	1	1	1	1	0	0	0	0	1	1	0	1
gene10357	SS1G_04591	11	12	14	12	18	11	10	13	10	16	11	12
gene10358	SS1G_04592	57	62	64	61	54	141	220	138	86	49	43	59
gene10359	SS1G_04593	0	0	0	0	0	0	0	0	0	0	0	0
gene1036	SS1G_13458	11	14	9	11	12	13	10	12	7	8	13	9
gene10360	SS1G_04594	0	0	62	21	0	0	0	0	0	0	0	0
gene10361	SS1G_04595	59	56	49	55	66	74	66	69	73	67	43	61
gene10362	SS1G_04596	11	7	8	9	15	13	11	13	12	14	17	14
gene10363	SS1G_04597	103	124	76	101	43	30	49	40	30	39	55	41
gene10364	SS1G_04598	0	0	1	0	1	0	0	0	0	0	0	0
gene10365	SS1G_04599	3	2	4	3	3	4	3	4	6	4	3	4
gene10366	SS1G_14665	0	0	0	0	0	0	0	0	0	0	0	0
gene10367	SS1G_14660	0	0	0	0	0	0	0	0	0	0	0	0
gene10368	SS1G_04600	0	0	0	0	0	0	0	0	2	0	0	1
gene10369	SS1G_04601	38	25	49	37	156	89	80	109	116	90	130	112
gene1037	SS1G_13459	1	1	1	1	2	2	2	2	4	3	2	3
gene10370	SS1G_04602	0	0	0	0	0	0	0	0	0	0	0	0
gene10371	SS1G_04603	0	0	0	0	0	0	0	0	0	0	0	0
gene10372	SS1G_04604	8	0	0	3	25	12	0	13	8	0	0	3
gene10373	SS1G_04605	9	6	6	7	25	21	14	20	20	20	23	21
gene10374	SS1G_04606	6	6	5	6	8	5	5	6	6	6	8	7
gene10375	SS1G_04607	8	10	7	8	3	3	3	3	2	3	2	2
gene10376	SS1G_04608	44	51	49	48	49	55	57	54	52	61	60	58
gene10377	SS1G_04609	208	240	192	213	58	64	72	64	71	67	54	64
gene10378	SS1G_04610	13	23	18	18	8	8	16	11	12	10	19	14
gene10379	SS1G_04611	0	0	2	1	2	2	1	2	3	3	0	2
gene1038	SS1G_13460	0	0	0	0	0	0	0	0	0	0	0	0
gene10380	SS1G_04612	0	0	0	0	0	0	1	0	0	0	0	0
gene10381	SS1G_04613	0	0	0	0	0	0	0	0	0	0	0	0
gene10382	SS1G_04614	77	86	81	81	58	55	52	55	57	81	75	71
gene10383	SS1G_04615	0	0	43	14	0	10	0	3	0	0	0	0
gene10384	SS1G_04616	293	289	240	274	90	67	118	92	67	70	115	84
gene10385	SS1G_04617	29	38	29	32	31	22	27	27	34	38	49	40
gene10386	SS1G_04618	0	0	0	0	0	0	0	0	0	0	0	0
gene10387	SS1G_04619	10	11	9	10	20	16	15	17	20	18	18	19
gene10388	SS1G_04620	10	13	10	11	23	28	24	25	22	25	17	21
gene10389	SS1G_04621	32	36	47	38	44	36	43	41	45	39	33	39
gene1039	SS1G_13461	0	0	0	0	0	0	0	0	0	0	0	0
gene10390	SS1G_04622	84	125	86	98	49	27	51	42	53	42	66	54
gene10391	SS1G_04623	2	0	0	1	4	1	1	2	4	0	0	1
gene10392	SS1G_04624	4	9	6	7	3	6	6	5	4	4	3	3
gene10393	SS1G_04625	73	75	62	70	52	46	54	51	39	58	54	50
gene10394	SS1G_04626	118	235	122	158	100	132	100	110	174	137	97	136
gene10395	SS1G_04627	186	227	207	207	150	296	350	265	289	134	140	188
gene10396	SS1G_04628	25	23	25	25	13	21	24	19	17	11	15	14
gene10397	SS1G_04629	168	175	167	170	116	130	163	136	116	103	79	100
gene10398	SS1G_04630	87	111	86	95	181	205	256	214	189	159	150	166
gene10399	SS1G_04631	33	36	33	34	29	30	39	33	24	28	41	31
gene104	SS1G_14422	15	14	11	13	24	19	18	20	19	19	20	19
gene1040	SS1G_13462	113	134	147	131	80	77	81	79	64	73	70	69
gene10400	SS1G_04632	0	0	0	0	0	0	0	0	0	0	0	0
gene10401	SS1G_04633	0	0	12	4	0	0	0	0	0	0	0	0
gene10402	SS1G_04634	0	0	0	0	0	0	0	0	0	0	0	0
gene10403	SS1G_04635	75	72	74	74	70	69	78	73	71	73	80	75
gene10404	SS1G_04636	0	0	0	0	0	0	0	0	0	0	0	0
gene10405	SS1G_04637	11	0	0	4	0	0	10	3	0	0	0	0
gene10406	SS1G_04638	0	0	0	0	0	0	0	0	0	0	0	0
gene10407	SS1G_04639	0	1	0	0	0	0	0	0	0	0	0	0
gene10408	SS1G_04640	0	0	0	0	0	0	0	0	6	0	0	2
gene10409	SS1G_04641	0	0	0	0	0	0	0	0	0	0	0	0
gene1041	SS1G_13463	2	1	0	1	0	0	0	0	0	1	0	0
gene10410	SS1G_04642	0	0	0	0	0	29	0	10	72	40	0	37
gene10411	SS1G_04643	4	2	1	3	7	4	2	4	4	4	6	5
gene10412	SS1G_04644	6	5	3	4	11	10	5	9	10	12	8	10
gene10413	SS1G_04645	1	0	0	0	2	2	0	1	2	1	1	1
gene10414	SS1G_04646	0	0	0	0	0	0	0	0	0	0	0	0
gene10415	SS1G_04647	0	0	0	0	0	0	0	0	0	0	0	0
gene10416	SS1G_04648	1	1	1	1	2	4	5	4	4	3	2	3
gene10417	SS1G_04649	629	730	653	671	186	178	238	201	255	229	284	256
gene10418	SS1G_04650	69	79	79	76	73	68	69	70	49	75	47	57
gene10419	SS1G_04651	58	56	55	56	57	63	58	60	68	63	62	65
gene1042	SS1G_13464	281	337	300	306	176	185	214	191	184	189	218	197
gene10420	SS1G_04652	1225	1207	1052	1161	1417	1110	1286	1271	1202	1481	1258	1314
gene10421	SS1G_04653	942	991	977	970	736	573	694	667	736	793	873	801
gene10422	SS1G_04654	19	25	20	21	5	7	9	7	10	12	11	11
gene10423	SS1G_04655	48	28	71	49	9	30	26	22	20	18	23	21
gene10424	SS1G_04656	0	0	0	0	0	0	0	0	0	0	0	0
gene10425	SS1G_04657	0	0	0	0	0	1	0	0	0	0	0	0
gene10426	SS1G_04658	0	12	4	5	0	0	2	1	0	0	0	0
gene10427	SS1G_04659	0	0	0	0	0	0	0	0	0	3	0	1
gene10428	SS1G_04660	0	0	0	0	0	0	1	0	0	1	0	0
gene10429	SS1G_04661	5	5	6	5	3	9	11	7	9	8	2	6
gene1043	SS1G_13465	1768	1848	1910	1842	692	726	974	797	744	723	772	746
gene10430	SS1G_04662	2	1	5	3	4	8	8	7	4	2	1	2
gene10431	SS1G_04663	0	0	0	0	0	0	0	0	0	0	0	0
gene10432	SS1G_04664	0	0	0	0	0	0	0	0	0	0	0	0
gene10433	SS1G_04665	0	0	0	0	0	0	0	0	0	0	0	0
gene10434	SS1G_04666	16	0	0	5	0	0	0	0	0	0	0	0
gene10435	SS1G_04667	2	1	3	2	0	0	0	0	0	0	0	0
gene10436	SS1G_04668	8	6	10	8	2	1	4	2	5	5	4	5
gene10437	SS1G_04669	12	15	9	12	8	9	10	9	12	14	9	11
gene10438	SS1G_04670	5	4	2	4	7	7	5	6	6	5	4	5
gene10439	SS1G_04671	3	4	2	3	6	4	7	6	10	5	5	7
gene1044	SS1G_13466	192	243	192	209	130	121	143	131	144	153	155	151
gene10440	SS1G_04672	11	12	9	11	9	11	7	9	13	11	8	11
gene10441	SS1G_04673	7	0	25	11	24	41	7	24	36	16	0	17
gene10442	SS1G_04674	0	0	0	0	0	0	0	0	0	0	0	0
gene10443	SS1G_04675	62	57	53	57	254	289	225	256	315	253	280	283
gene10444	SS1G_04676	19	20	20	19	48	82	36	55	40	36	38	38
gene10445	SS1G_04677	16	21	16	18	33	35	28	32	30	34	33	32
gene10446	SS1G_04678	50	51	52	51	90	78	55	74	71	78	90	79
gene10447	SS1G_04679	361	413	389	387	190	177	281	216	221	222	216	220
gene10448	SS1G_04680	13	15	11	13	11	7	12	10	11	7	11	9
gene10449	SS1G_04681	77	115	92	95	47	45	61	51	60	57	63	60
gene1045	SS1G_13467	0	0	1	0	0	0	0	0	0	1	0	0
gene10450	SS1G_04682	50	59	57	55	55	38	44	46	38	38	48	41
gene10451	SS1G_04683	1	0	1	1	1	2	2	2	2	1	0	1
gene10452	SS1G_04684	119	159	119	132	74	75	91	80	58	77	62	65
gene10453	SS1G_04685	1215	1291	1315	1274	1321	1278	1352	1317	1156	1065	1440	1221
gene10454	SS1G_04686	1	0	2	1	3	1	1	2	2	2	3	3
gene10455	SS1G_04687	21	17	16	18	32	32	24	29	28	28	27	28
gene10456	SS1G_04688	101	116	102	106	49	56	63	56	67	56	52	58
gene10457	SS1G_04689	0	1	0	0	0	1	0	0	1	1	0	1
gene10458	SS1G_04690	243	193	211	215	128	553	247	309	932	278	108	439
gene10459	SS1G_04691	23	17	21	20	23	19	26	22	22	31	29	27
gene1046	SS1G_13468	0	0	0	0	0	0	0	0	0	0	0	0
gene10460	SS1G_04692	0	0	0	0	0	0	0	0	0	0	0	0
gene10461	SS1G_04693	0	0	43	14	0	0	45	15	0	0	63	21
gene10462	SS1G_04694	1	1	1	1	0	0	1	0	1	0	0	0
gene10463	SS1G_04695	0	0	0	0	0	0	0	0	0	0	1	0
gene10464	SS1G_04696	0	0	0	0	0	0	0	0	0	0	0	0
gene10465	SS1G_04697	38	60	49	49	38	40	46	41	54	55	36	48
gene10466	SS1G_04698	25	20	16	20	18	13	21	17	12	15	10	12
gene10467	SS1G_04699	122	88	93	101	55	54	87	65	34	42	71	49
gene10468	SS1G_04700	26	27	23	26	39	33	34	35	43	40	35	39
gene10469	SS1G_04701	0	0	0	0	108	40	0	49	49	54	0	34
gene1047	SS1G_13469	9226	10269	10124	9873	2184	2003	3582	2590	2290	2132	2516	2313
gene10470	SS1G_04702	52	62	43	52	36	30	30	32	43	39	35	39
gene10471	SS1G_04703	18	15	16	16	18	16	15	16	17	15	16	16
gene10472	SS1G_04704	664	849	648	721	563	430	472	488	394	585	572	517
gene10473	SS1G_04705	20	23	23	22	48	72	65	62	72	40	24	45
gene10474	SS1G_04706	365	415	353	377	241	157	203	200	198	235	223	219
gene10475	SS1G_04707	541	541	553	545	320	256	253	276	369	339	351	353
gene10476	SS1G_04708	61	60	67	62	62	59	53	58	63	57	65	62
gene10477	SS1G_04709	132	149	140	140	103	84	158	115	95	113	108	105
gene10478	SS1G_04710	22	27	26	25	11	10	12	11	9	10	9	9
gene10479	SS1G_04711	0	0	0	0	0	0	0	0	0	0	0	0
gene1048	SS1G_13470	5	4	4	4	6	6	8	7	4	8	5	6
gene10480	SS1G_04712	0	0	0	0	0	0	0	0	0	0	0	0
gene10481	SS1G_04713	0	0	0	0	0	0	0	0	0	0	0	0
gene10482	SS1G_04714	14	24	4	14	0	2	3	2	4	0	0	1
gene10483	SS1G_04715	59	66	63	63	67	58	53	59	68	60	84	71
gene10484	SS1G_04716	28	27	33	29	48	47	30	41	41	43	60	48
gene10485	SS1G_04717	19	15	18	17	14	19	18	17	18	16	10	14
gene10486	SS1G_04718	181	211	167	186	126	109	115	117	100	94	145	113
gene10487	SS1G_04719	414	407	479	433	335	277	417	343	307	342	328	326
gene10488	SS1G_04720	0	0	0	0	0	0	5	2	0	7	0	2
gene10489	SS1G_04721	4	5	7	5	2	2	2	2	3	1	0	1
gene1049	SS1G_13471	0	0	0	0	0	0	0	0	0	0	0	0
gene10490	SS1G_04722	28	33	33	31	12	8	12	11	13	11	15	13
gene10491	SS1G_04723	16	14	15	15	17	27	25	23	27	25	18	23
gene10492	SS1G_04724	68	70	67	68	68	82	69	73	67	74	69	70
gene10493	SS1G_04725	1	1	0	1	2	3	3	3	5	4	2	3
gene10494	SS1G_04726	12	23	20	18	19	69	98	62	150	124	115	130
gene10495	SS1G_04727	0	0	13	4	0	0	3	1	11	4	48	21
gene10496	SS1G_04728	0	0	0	0	0	0	0	0	0	0	0	0
gene10497	SS1G_04729	9	11	13	11	8	45	57	37	109	97	137	114
gene10498	SS1G_04730	11	15	10	12	14	18	21	18	29	24	24	26
gene10499	SS1G_04731	0	0	0	0	1	0	0	0	0	0	0	0
gene105	SS1G_14423	9	9	6	8	8	10	8	9	10	9	6	9
gene1050	SS1G_13472	547	410	610	522	1155	931	1052	1046	1014	1081	1500	1198
gene10500	SS1G_04732	102	129	100	110	60	56	73	63	75	79	88	80
gene10501	SS1G_04733	363	408	376	383	208	176	271	218	196	244	203	214
gene10502	SS1G_04734	42	30	35	36	61	57	45	54	48	47	44	46
gene10503	SS1G_04735	113	129	133	125	112	113	109	111	125	122	132	126
gene10504	SS1G_04736	23	22	35	27	27	25	35	29	30	32	35	32
gene10505	SS1G_04737	36	32	37	35	41	44	33	39	44	38	48	43
gene10506	SS1G_04738	56	65	71	64	35	49	47	44	55	55	38	49
gene10507	SS1G_04739	521	549	538	536	502	349	393	415	420	462	623	502
gene10508	SS1G_04740	19	21	24	21	21	17	27	22	23	19	19	20
gene10509	SS1G_04741	0	0	0	0	0	0	0	0	0	0	0	0
gene1051	SS1G_13473	9	12	9	10	7	7	9	8	7	5	4	5
gene10510	SS1G_04742	12	13	14	13	11	10	12	11	10	10	12	11
gene10511	SS1G_04743	54	80	51	62	30	22	17	23	27	31	25	28
gene10512	SS1G_04744	1460	1655	1412	1509	273	341	373	329	370	342	527	413
gene10513	SS1G_04745	14	13	13	13	30	25	22	26	24	28	31	28
gene10514	SS1G_04746	17	15	15	15	27	19	18	21	23	23	17	21
gene10515	SS1G_04747	22	19	22	21	21	18	19	19	17	24	15	19
gene10516	SS1G_04748	0	0	0	0	1	0	0	0	0	0	1	0
gene10517	SS1G_04749	3	0	0	1	2	0	2	1	0	1	0	0
gene10518	SS1G_04750	0	0	0	0	0	0	0	0	0	0	0	0
gene10519	SS1G_04751	0	0	39	13	0	31	0	10	0	0	38	13
gene1052	SS1G_13474	81	91	80	84	74	82	86	81	71	81	79	77
gene10520	SS1G_04752	54	53	52	53	92	85	58	78	73	76	95	81
gene10521	SS1G_04753	0	0	0	0	0	0	19	6	0	0	0	0
gene10522	SS1G_04754	27	21	16	21	13	12	16	14	13	17	28	19
gene10523	SS1G_04755	0	0	0	0	0	0	0	0	0	0	0	0
gene10524	SS1G_04756	1	0	1	1	0	1	0	0	1	1	1	1
gene10525	SS1G_04757	1	4	0	2	1	0	3	1	1	2	1	2
gene10526	SS1G_04758	11	7	6	8	13	13	8	11	11	11	12	11
gene10527	SS1G_04759	0	0	0	0	0	0	0	0	0	0	0	0
gene10528	SS1G_04760	0	0	0	0	0	0	0	0	0	0	0	0
gene10529	SS1G_04761	0	0	0	0	98	0	0	33	0	0	0	0
gene1053	SS1G_13475	34	36	33	34	48	48	36	44	44	46	45	45
gene10530	SS1G_04762	41	24	69	45	44	22	37	34	13	15	101	43
gene10531	SS1G_04763	11	5	10	8	25	43	40	36	28	20	22	23
gene10532	SS1G_04764	10	7	8	8	20	17	12	17	18	19	22	19
gene10533	SS1G_04765	26	21	21	22	65	91	77	78	52	52	48	51
gene10534	SS1G_04766	34	41	42	39	29	26	39	31	25	27	32	28
gene10535	SS1G_04767	12	14	14	14	21	19	15	18	21	18	22	20
gene10536	SS1G_04768	107	106	142	118	59	60	80	66	65	73	77	72
gene10537	SS1G_04769	3	3	4	3	7	7	6	6	11	5	4	7
gene10538	SS1G_04770	74	67	76	72	92	77	81	83	76	76	82	78
gene10539	SS1G_04771	1	2	2	2	0	0	1	0	0	1	1	1
gene1054	SS1G_13476	0	0	0	0	0	0	0	0	0	0	0	0
gene10540	SS1G_04772	0	0	0	0	0	0	3	1	0	0	0	0
gene10541	SS1G_04773	1	0	2	1	1	1	1	1	0	1	2	1
gene10542	SS1G_04774	66	71	59	65	42	42	47	43	45	49	53	49
gene10543	SS1G_04775	24	24	25	24	27	28	29	28	30	25	29	28
gene10544	SS1G_04776	0	0	0	0	0	0	0	0	0	0	0	0
gene10545	SS1G_04777	0	0	0	0	0	0	0	0	0	0	0	0
gene10546	SS1G_04778	0	0	47	16	0	7	0	2	0	0	0	0
gene10547	SS1G_04779	16	20	14	17	29	19	17	22	27	24	20	24
gene10548	SS1G_14619	0	0	0	0	0	0	0	0	0	0	0	0
gene10549	SS1G_04780	18	16	19	18	14	24	23	20	13	10	12	12
gene1055	SS1G_13477	6	5	6	6	41	34	33	36	32	30	50	37
gene10550	SS1G_04781	0	14	10	8	2	0	2	1	2	2	0	1
gene10551	SS1G_04782	373	407	309	363	272	314	274	287	288	285	252	275
gene10552	SS1G_04783	2918	3472	2905	3098	1552	1654	1619	1608	1537	1954	1545	1679
gene10553	SS1G_04784	1365	1699	1426	1497	424	370	668	488	402	574	427	468
gene10554	SS1G_04785	35	36	35	35	21	20	21	21	16	20	19	18
gene10555	SS1G_04786	15	7	14	12	4	5	4	4	8	6	9	8
gene10556	SS1G_04787	141	144	151	145	112	117	154	128	107	117	101	109
gene10557	SS1G_04788	54	57	54	55	52	40	46	46	51	49	55	52
gene10558	SS1G_04789	23	0	0	8	0	0	21	7	0	0	0	0
gene10559	SS1G_04790	305	311	275	297	123	235	277	212	149	203	111	154
gene1056	SS1G_13478	5	0	0	2	15	15	10	13	11	12	34	19
gene10560	SS1G_04791	0	0	0	0	0	0	0	0	0	0	0	0
gene10561	SS1G_04792	2	3	3	3	4	12	4	7	2	3	2	2
gene10562	SS1G_04793	0	0	0	0	0	0	0	0	0	0	0	0
gene10563	SS1G_04794	139	168	151	153	38	94	85	73	49	48	31	43
gene10564	SS1G_04795	6	6	7	6	5	38	14	19	21	3	0	8
gene10565	SS1G_04796	0	0	0	0	0	0	0	0	1	0	0	0
gene10566	SS1G_04797	31	32	29	31	50	41	27	39	34	53	63	50
gene10567	SS1G_04798	0	0	0	0	16	0	0	5	0	0	0	0
gene10568	SS1G_04799	9	7	9	8	15	21	13	16	14	14	13	13
gene10569	SS1G_04800	7	10	10	9	4	4	4	4	5	4	6	5
gene1057	SS1G_13479	0	0	0	0	0	1	0	0	0	0	0	0
gene10570	SS1G_04801	43	39	44	42	22	10	32	21	20	16	24	20
gene10571	SS1G_04802	9	1	2	4	22	29	11	21	23	15	19	19
gene10572	SS1G_04803	28	23	31	28	45	44	33	41	31	34	47	37
gene10573	SS1G_04804	18	32	16	22	11	44	18	24	22	18	19	20
gene10574	SS1G_04805	52	47	61	54	87	77	75	80	85	86	99	90
gene10575	SS1G_04806	21	28	29	26	57	63	58	59	50	55	48	51
gene10576	SS1G_04807	0	0	0	0	0	0	0	0	1	0	0	0
gene10577	SS1G_04808	31	28	31	30	59	55	56	57	36	43	54	44
gene10578	SS1G_04809	43	31	37	37	50	39	58	49	44	51	41	45
gene10579	SS1G_04810	35	33	31	33	50	47	41	46	54	47	38	46
gene1058	SS1G_13480	3	3	2	3	4	4	2	3	6	3	3	4
gene10580	SS1G_04811	0	0	0	0	0	0	0	0	3	0	0	1
gene10581	SS1G_04812	0	0	0	0	0	0	0	0	0	0	0	0
gene10582	SS1G_04813	0	0	0	0	0	0	0	0	0	0	0	0
gene10583	SS1G_04814	2	1	1	2	1	13	9	8	13	3	0	5
gene10584	SS1G_04815	0	0	0	0	0	0	0	0	0	0	0	0
gene10585	SS1G_04816	1	0	0	0	1	0	0	1	1	0	0	0
gene10586	SS1G_04817	6	7	5	6	2	3	4	3	5	2	5	4
gene10587	SS1G_04818	0	0	0	0	0	0	0	0	0	0	0	0
gene10588	SS1G_04819	105	101	110	105	215	195	211	207	151	131	144	142
gene10589	SS1G_04820	289	280	228	266	372	327	303	334	367	374	382	374
gene1059	SS1G_13481	40	23	32	32	20	14	26	20	20	15	36	24
gene10590	SS1G_04821	413	443	380	412	317	284	309	303	340	340	334	338
gene10591	SS1G_04822	38	61	50	50	9	0	19	9	8	14	42	21
gene10592	SS1G_04823	46	39	43	43	78	81	62	74	65	62	63	63
gene10593	SS1G_04824	28	30	22	27	25	22	27	24	22	28	18	23
gene10594	SS1G_04825	59	50	50	53	67	65	59	63	54	56	61	57
gene10595	SS1G_04826	0	0	0	0	11	0	0	4	0	0	0	0
gene10596	SS1G_04827	0	0	0	0	0	0	0	0	0	0	0	0
gene10597	SS1G_04828	46	0	0	15	0	7	0	2	0	0	45	15
gene10598	SS1G_03109	0	0	0	0	0	0	0	0	0	0	0	0
gene10599	SS1G_03110	2	5	3	3	2	4	3	3	3	4	2	3
gene106	SS1G_14424	231	223	174	209	144	115	139	133	116	149	190	152
gene1060	SS1G_13482	7	11	10	9	17	8	11	12	6	14	10	10
gene10600	SS1G_03111	0	0	11	4	2	0	0	1	0	2	0	1
gene10601	SS1G_03112	0	9	0	3	0	0	2	1	0	0	0	0
gene10602	SS1G_03113	16	15	15	15	31	30	19	27	27	26	26	26
gene10603	SS1G_03114	0	0	106	35	0	0	0	0	0	0	0	0
gene10604	SS1G_03115	98	85	91	92	188	179	126	164	136	152	147	145
gene10605	SS1G_03116	0	0	0	0	0	1	0	0	1	0	0	0
gene10606	SS1G_03117	102	96	98	99	99	78	81	86	110	104	88	101
gene10607	SS1G_03118	28	22	19	23	48	49	29	42	51	45	60	52
gene10608	SS1G_03119	10	10	12	11	22	18	14	18	14	13	20	16
gene10609	SS1G_03120	6	8	4	6	4	3	4	3	3	5	5	4
gene1061	SS1G_13483	134	126	129	130	119	85	93	99	102	111	144	119
gene10610	SS1G_03121	25	23	25	24	35	31	27	31	24	34	30	29
gene10611	SS1G_03122	47	41	42	43	75	52	41	56	64	65	72	67
gene10612	SS1G_03123	157	149	119	142	27	39	39	35	43	43	36	41
gene10613	SS1G_03124	263	261	242	255	240	187	173	200	213	232	291	245
gene10614	SS1G_03125	441	66	497	334	478	205	390	358	215	80	451	249
gene10615	SS1G_03126	24	20	27	24	36	35	34	35	38	32	34	35
gene10616	SS1G_03127	185	200	194	193	104	66	96	89	66	92	111	90
gene10617	SS1G_03128	331	380	300	337	253	278	285	272	222	289	219	243
gene10618	SS1G_03129	43	39	45	43	30	32	34	32	38	40	26	35
gene10619	SS1G_03130	26	33	31	30	28	47	25	33	33	35	18	29
gene1062	SS1G_13484	3	5	6	5	10	10	7	9	13	7	17	12
gene10620	SS1G_03131	0	0	0	0	0	0	0	0	0	0	0	0
gene10621	SS1G_03132	0	0	0	0	0	0	3	1	0	0	0	0
gene10622	SS1G_03133	1	1	0	1	1	1	0	1	2	1	0	1
gene10623	SS1G_03134	0	0	0	0	0	0	0	0	0	0	0	0
gene10624	SS1G_03135	11	12	17	13	6	13	16	12	15	12	8	12
gene10625	SS1G_03136	7	8	7	7	11	14	11	12	12	10	13	12
gene10626	SS1G_03137	0	0	0	0	0	0	0	0	0	0	0	0
gene10627	SS1G_03138	12	9	12	11	20	17	17	18	22	21	21	21
gene10628	SS1G_03139	0	0	0	0	0	2	0	1	0	0	0	0
gene10629	SS1G_03140	0	0	0	0	0	0	0	0	0	0	0	0
gene1063	SS1G_13485	33	75	64	57	30	17	30	26	28	25	35	29
gene10630	SS1G_03141	0	1	0	0	0	0	0	0	0	0	0	0
gene10631	SS1G_03142	0	0	0	0	0	1	0	0	0	0	0	0
gene10632	SS1G_03143	0	0	0	0	0	0	0	0	0	0	0	0
gene10633	SS1G_03144	120	0	0	40	0	0	0	0	0	0	0	0
gene10634	SS1G_03145	109	108	112	110	80	88	94	87	74	78	51	68
gene10635	SS1G_03146	285	241	363	296	254	179	239	224	182	457	577	405
gene10636	SS1G_03147	43	40	45	43	42	54	50	49	39	65	59	54
gene10637	SS1G_03148	5	2	11	6	1	1	2	1	3	2	1	2
gene10638	SS1G_03149	26	26	27	26	55	60	51	55	41	58	61	53
gene10639	SS1G_03150	0	0	0	0	0	0	0	0	0	0	0	0
gene1064	SS1G_13486	37	17	63	39	20	11	8	13	0	0	0	0
gene10640	SS1G_03151	1	0	1	1	73	58	25	52	37	59	82	59
gene10641	SS1G_03152	61	52	64	59	54	58	69	60	42	47	41	43
gene10642	SS1G_03153	0	0	0	0	0	0	0	0	0	0	0	0
gene10643	SS1G_03154	0	0	0	0	0	0	0	0	0	0	0	0
gene10644	SS1G_03155	6	0	0	2	0	0	0	0	0	0	0	0
gene10645	SS1G_03156	0	0	0	0	0	0	0	0	0	0	0	0
gene10646	SS1G_03157	35	25	35	32	56	71	40	55	35	34	50	40
gene10647	SS1G_03158	20	17	19	19	31	55	21	36	26	31	26	28
gene10648	SS1G_03159	61	46	36	48	59	110	61	77	63	61	28	51
gene10649	SS1G_03160	8	8	10	9	33	39	33	35	27	23	19	23
gene1065	SS1G_13487	1	0	0	0	0	0	0	0	0	1	0	0
gene10650	SS1G_03161	97	122	68	96	96	73	87	85	91	93	102	95
gene10651	SS1G_03162	38	36	21	32	63	49	36	49	64	69	46	60
gene10652	SS1G_03163	27	0	7	11	34	16	17	22	38	9	0	16
gene10653	SS1G_03164	9	9	8	9	7	8	7	7	8	8	6	7
gene10654	SS1G_03165	0	0	29	10	0	0	0	0	0	0	0	0
gene10655	SS1G_03166	2	2	0	1	0	0	2	1	1	2	0	1
gene10656	SS1G_03167	8	59	0	22	0	0	7	2	0	0	0	0
gene10657	SS1G_03168	24	29	27	27	30	30	25	28	26	27	25	26
gene10658	SS1G_03169	4	0	0	1	1	2	2	2	1	1	0	1
gene10659	SS1G_03170	0	0	0	0	0	0	0	0	0	0	0	0
gene1066	SS1G_13488	0	0	0	0	0	0	0	0	0	0	0	0
gene10660	SS1G_03171	17	17	25	20	7	16	15	13	10	12	15	12
gene10661	SS1G_03172	3	6	3	4	6	7	7	7	7	6	6	6
gene10662	SS1G_03173	0	0	0	0	0	0	1	0	0	0	0	0
gene10663	SS1G_03174	29	12	25	22	4	7	12	7	14	6	0	7
gene10664	SS1G_03175	0	0	0	0	1	0	0	0	1	0	0	0
gene10665	SS1G_03176	25	0	0	8	0	0	0	0	0	0	0	0
gene10666	SS1G_03177	123	124	108	118	46	32	53	44	46	42	44	44
gene10667	SS1G_03178	30	25	28	28	44	44	38	42	40	37	37	38
gene10668	SS1G_03179	188	183	171	181	60	78	115	84	103	91	70	88
gene10669	SS1G_03180	50	63	37	50	30	35	44	36	19	31	23	24
gene1067	SS1G_13489	0	0	0	0	0	0	0	0	0	0	0	0
gene10670	SS1G_03181	5939	5242	5190	5457	9867	9905	11494	10422	7486	7707	9620	8271
gene10671	SS1G_03182	0	0	0	0	0	0	0	0	0	0	0	0
gene10672	SS1G_03183	0	0	1	0	0	0	0	0	1	0	0	0
gene10673	SS1G_03184	54	45	52	50	89	41	39	56	38	38	41	39
gene10674	SS1G_03185	0	0	9	3	0	0	0	0	0	0	0	0
gene10675	SS1G_03186	3	6	11	7	5	4	4	4	3	3	5	4
gene10676	SS1G_03187	0	0	0	0	40	0	0	13	0	0	0	0
gene10677	SS1G_03188	12	17	9	13	9	4	7	7	8	8	7	8
gene10678	SS1G_03189	705	626	691	674	700	748	710	719	638	642	621	634
gene10679	SS1G_03190	364	348	362	358	322	221	206	250	296	356	458	370
gene1068	SS1G_13490	0	0	1	0	0	0	0	0	0	1	0	0
gene10680	SS1G_03191	10	10	14	11	15	13	15	14	14	13	36	21
gene10681	SS1G_03192	12	10	9	10	14	14	11	13	16	14	14	15
gene10682	SS1G_03193	18	19	13	17	22	30	18	23	13	17	14	15
gene10683	SS1G_03194	23	19	20	21	26	32	22	27	28	28	24	27
gene10684	SS1G_03195	21	20	25	22	24	29	23	26	27	26	30	28
gene10685	SS1G_03196	0	0	0	0	0	0	0	0	0	0	0	0
gene10686	SS1G_03197	45	45	51	47	37	50	45	44	41	40	33	38
gene10687	SS1G_03198	38	48	46	44	62	57	46	55	58	64	66	63
gene10688	SS1G_03199	0	0	0	0	0	0	0	0	0	3	0	1
gene10689	SS1G_03200	2	0	3	2	0	0	0	0	0	0	0	0
gene1069	SS1G_13491	75	83	72	76	66	97	99	87	72	69	42	61
gene10690	SS1G_03201	37	32	39	36	64	53	31	49	51	51	56	52
gene10691	SS1G_03202	1692	1991	1811	1831	694	571	812	693	719	799	984	834
gene10692	SS1G_03203	11	0	0	4	0	0	0	0	0	0	0	0
gene10693	SS1G_03204	0	0	0	0	0	1	0	0	0	0	0	0
gene10694	SS1G_03205	3	0	2	2	2	2	0	1	3	2	3	3
gene10695	SS1G_03206	1	0	0	0	0	1	0	0	0	2	4	2
gene10696	SS1G_03207	118	112	110	113	139	115	128	127	116	126	126	123
gene10697	SS1G_03208	16	8	10	11	70	62	19	50	56	41	47	48
gene10698	SS1G_03209	7479	9850	8031	8454	2596	2155	3524	2758	2932	3217	3700	3283
gene10699	SS1G_03210	57	61	60	60	44	44	48	45	43	46	50	46
gene107	SS1G_14425	93	87	88	89	74	59	75	69	60	75	94	77
gene1070	SS1G_13492	23	19	18	20	34	35	25	31	31	30	26	29
gene10700	SS1G_03211	145	129	140	138	55	46	64	55	51	43	72	55
gene10701	SS1G_03212	20	21	16	19	20	19	19	19	15	17	17	17
gene10702	SS1G_03213	0	0	0	0	0	0	0	0	0	0	0	0
gene10703	SS1G_03214	2	3	2	2	1	1	0	1	1	1	0	1
gene10704	SS1G_03215	65	75	64	68	80	70	79	76	89	73	83	81
gene10705	SS1G_03216	51	57	39	49	17	24	38	26	22	20	20	21
gene10706	SS1G_03217	7	7	8	7	6	4	7	6	4	7	4	5
gene10707	SS1G_03218	104	0	0	35	0	0	0	0	0	0	0	0
gene10708	SS1G_03219	0	0	4	1	0	0	2	1	0	0	0	0
gene10709	SS1G_03220	1	6	2	3	1	1	1	1	3	0	0	1
gene1071	SS1G_13493	56	100	47	67	0	44	25	23	0	61	0	20
gene10710	SS1G_03221	61	49	63	58	52	61	52	55	56	54	48	52
gene10711	SS1G_03222	123	131	131	128	167	158	171	166	194	82	121	132
gene10712	SS1G_03223	0	0	0	0	0	0	16	5	0	0	0	0
gene10713	SS1G_14577	80	0	0	27	0	0	0	0	0	0	0	0
gene10714	SS1G_03224	7	5	6	6	10	10	6	9	9	8	8	8
gene10715	SS1G_03225	43	43	39	42	53	45	38	45	44	42	54	47
gene10716	SS1G_03226	44	40	47	44	38	47	39	42	37	37	30	35
gene10717	SS1G_03227	0	0	0	0	0	0	14	5	0	0	0	0
gene10718	SS1G_03228	0	0	0	0	0	0	0	0	0	0	0	0
gene10719	SS1G_03229	10	9	11	10	9	5	4	6	8	6	6	7
gene1072	SS1G_13494	1	1	2	2	2	0	1	1	0	0	1	0
gene10720	SS1G_03230	307	321	370	333	1789	1200	1310	1433	1932	2270	3306	2503
gene10721	SS1G_03231	0	0	0	0	0	0	0	0	0	0	0	0
gene10722	SS1G_03232	0	0	0	0	0	0	0	0	0	0	0	0
gene10723	SS1G_03233	0	0	0	0	0	0	0	0	0	0	0	0
gene10724	SS1G_03234	1	1	1	1	1	1	1	1	2	1	1	1
gene10725	SS1G_03235	54	67	46	55	29	41	39	36	34	36	38	36
gene10726	SS1G_03236	127	129	111	122	146	143	126	138	121	161	121	135
gene10727	SS1G_03237	17	16	14	16	23	17	18	20	24	24	20	22
gene10728	SS1G_03238	10	6	7	8	26	47	16	30	32	32	12	25
gene10729	SS1G_03239	37	66	0	34	0	0	33	11	0	0	0	0
gene1073	SS1G_13495	0	0	0	0	0	0	0	0	0	0	0	0
gene10730	SS1G_03240	0	0	0	0	0	13	0	4	15	0	0	5
gene10731	SS1G_14630	0	0	0	0	0	0	0	0	0	0	0	0
gene10732	SS1G_03241	8	15	26	17	20	10	17	16	23	11	31	22
gene10733	SS1G_14533	0	0	0	0	0	0	0	0	0	0	0	0
gene10734	SS1G_03243	0	0	0	0	0	0	0	0	0	0	0	0
gene10735	SS1G_03244	0	0	0	0	0	0	0	0	0	9	0	3
gene10736	SS1G_03245	5	0	8	4	0	2	0	1	0	8	0	3
gene10737	SS1G_03246	0	0	0	0	0	0	0	0	0	0	0	0
gene10738	SS1G_03247	2	2	2	2	1	2	4	2	3	3	5	3
gene10739	SS1G_03248	186	237	200	208	147	114	151	137	162	163	171	165
gene1074	SS1G_13496	0	0	0	0	0	0	0	0	0	0	0	0
gene10740	SS1G_03249	642	703	696	680	265	226	320	270	253	253	395	300
gene10741	SS1G_03250	0	0	0	0	0	0	0	0	0	0	0	0
gene10742	SS1G_03251	136	159	148	148	86	45	92	74	73	51	106	76
gene10743	SS1G_03252	11	9	8	9	19	17	12	16	14	12	20	16
gene10744	SS1G_03253	272	282	248	267	310	292	347	316	293	308	357	319
gene10745	SS1G_03254	711	1120	874	902	358	247	381	329	321	269	407	332
gene10746	SS1G_03255	32	36	34	34	72	196	99	122	108	73	51	77
gene10747	SS1G_03256	46	47	35	43	21	14	21	19	21	27	38	29
gene10748	SS1G_03257	0	0	0	0	0	0	0	0	0	0	0	0
gene10749	SS1G_03258	1	0	0	0	0	0	0	0	0	0	0	0
gene1075	SS1G_14610	0	0	0	0	0	0	0	0	0	0	0	0
gene10750	SS1G_03259	0	0	0	0	0	0	0	0	0	0	0	0
gene10751	SS1G_03260	3	0	0	1	0	0	0	0	0	0	0	0
gene10752	SS1G_03261	0	0	0	0	0	0	2	1	0	0	0	0
gene10753	SS1G_03262	30	27	28	28	49	41	30	40	39	47	48	45
gene10754	SS1G_03263	0	0	1	0	3	1	1	2	1	0	0	0
gene10755	SS1G_03264	1	1	0	1	0	1	1	0	0	0	0	0
gene10756	SS1G_03265	0	0	0	0	0	0	0	0	0	0	0	0
gene10757	SS1G_03266	0	0	0	0	0	0	0	0	0	0	0	0
gene10758	SS1G_03267	0	0	0	0	0	0	0	0	0	0	0	0
gene10759	SS1G_03268	112	42	118	91	38	42	32	37	50	32	40	40
gene1076	SS1G_13497	15	12	12	13	18	21	12	17	20	16	15	17
gene10760	SS1G_03269	31	45	27	34	20	14	26	20	13	24	18	19
gene10761	SS1G_03270	181	202	182	188	84	118	127	110	102	95	68	89
gene10762	SS1G_03271	0	0	0	0	0	0	0	0	0	0	0	0
gene10763	SS1G_03272	1	0	0	0	0	0	0	0	0	0	0	0
gene10764	SS1G_03273	2	2	1	2	0	0	0	0	0	0	3	1
gene10765	SS1G_03274	70	72	67	69	44	57	54	51	54	52	48	51
gene10766	SS1G_03275	40	43	47	44	51	51	40	48	43	39	44	42
gene10767	SS1G_03276	1	0	1	1	1	0	0	1	1	1	2	1
gene10768	SS1G_03277	102	97	102	100	117	128	106	117	120	116	98	111
gene10769	SS1G_03278	24	31	31	29	31	28	31	30	35	34	27	32
gene1077	SS1G_13498	1	0	0	1	0	0	1	0	1	0	0	0
gene10770	SS1G_03279	49	76	54	60	55	53	55	54	55	51	41	49
gene10771	SS1G_03280	44	42	55	47	15	12	8	12	8	12	5	8
gene10772	SS1G_14662	0	0	0	0	0	0	0	0	0	0	0	0
gene10773	SS1G_14532	0	0	0	0	0	0	0	0	0	0	0	0
gene10774	SS1G_14557	0	0	0	0	0	0	0	0	0	0	0	0
gene10775	SS1G_03281	0	0	0	0	0	1	0	1	0	0	1	0
gene10776	SS1G_03282	316	297	302	305	488	562	476	509	393	518	374	428
gene10777	SS1G_03283	0	0	0	0	0	0	0	0	0	6	0	2
gene10778	SS1G_03284	4	1	3	3	16	15	3	12	10	6	9	8
gene10779	SS1G_03285	22	20	16	19	28	29	23	27	28	28	28	28
gene1078	SS1G_13499	1	0	1	0	0	0	1	0	0	0	0	0
gene10780	SS1G_14562	0	0	0	0	0	0	0	0	0	0	0	0
gene10781	SS1G_03286	451	481	383	439	2477	1258	1445	1727	1394	1782	1726	1634
gene10782	SS1G_03287	3	0	0	1	0	0	0	0	0	0	0	0
gene10783	SS1G_03288	0	0	0	0	0	0	0	0	0	0	0	0
gene10784	SS1G_03289	65	63	75	68	96	102	90	96	63	53	64	60
gene10785	SS1G_03290	247	278	254	259	128	209	186	174	201	167	137	168
gene10786	SS1G_03291	0	0	0	0	2	1	0	1	1	1	0	0
gene10787	SS1G_03292	75	81	74	77	113	74	55	80	84	77	113	91
gene10788	SS1G_03293	3	1	5	3	7	3	3	4	4	2	7	4
gene10789	SS1G_03294	21	23	18	21	21	20	21	21	21	34	26	27
gene1079	SS1G_13500	21	27	19	23	45	61	43	50	53	37	34	41
gene10790	SS1G_03295	0	0	0	0	9	0	0	3	0	0	0	0
gene10791	SS1G_03296	9	6	8	8	16	15	8	13	17	12	8	12
gene10792	SS1G_03297	23	31	30	28	40	43	50	44	43	45	30	39
gene10793	SS1G_03298	7	6	5	6	5	5	5	5	6	7	2	5
gene10794	SS1G_03299	5	8	8	7	5	141	177	108	38	23	0	20
gene10795	SS1G_03300	0	0	0	0	0	0	0	0	0	0	0	0
gene10796	SS1G_03301	36	30	36	34	40	84	43	56	51	58	33	47
gene10797	SS1G_03302	9	0	4	4	0	0	0	0	5	0	11	5
gene10798	SS1G_03303	0	0	0	0	0	0	0	0	5	0	0	2
gene10799	SS1G_03304	0	0	0	0	0	0	0	0	0	0	0	0
gene108	SS1G_14426	21	18	17	19	39	40	32	37	37	37	33	36
gene1080	SS1G_13501	7	6	8	7	98	167	97	121	111	50	52	71
gene10800	SS1G_03305	49	48	50	49	71	51	47	56	69	52	54	58
gene10801	SS1G_03306	58	66	64	62	52	50	56	53	55	52	54	54
gene10802	SS1G_03307	31	42	28	34	15	43	27	28	34	23	18	25
gene10803	SS1G_03308	383	391	430	401	268	260	306	278	258	257	276	263
gene10804	SS1G_03309	840	1014	695	849	369	215	432	339	305	319	380	335
gene10805	SS1G_03310	8	3	8	7	6	10	10	9	8	7	5	7
gene10806	SS1G_03311	42	43	36	40	35	39	38	37	42	44	31	39
gene10807	SS1G_03312	43	44	41	43	43	39	41	41	47	40	27	38
gene10808	SS1G_03313	17	18	19	18	13	14	11	13	17	14	10	14
gene10809	SS1G_03314	13	18	15	15	13	15	17	15	17	12	7	12
gene1081	SS1G_13502	14	15	12	13	24	25	14	21	18	19	24	20
gene10810	SS1G_03315	259	346	317	307	294	282	302	293	268	324	294	295
gene10811	SS1G_03316	103	89	112	101	70	107	148	108	61	66	71	66
gene10812	SS1G_03317	112	108	131	117	130	101	110	114	104	109	104	106
gene10813	SS1G_03318	21	15	23	20	16	19	16	17	16	15	13	15
gene10814	SS1G_03319	22	21	21	21	41	35	36	37	33	29	27	29
gene10815	SS1G_03320	166	215	223	201	71	67	91	77	82	96	103	94
gene10816	SS1G_03321	7	15	8	10	7	4	6	6	2	3	4	3
gene10817	SS1G_03322	27	34	33	32	29	27	32	29	27	34	34	32
gene10818	SS1G_03323	4	0	2	2	3	1	1	2	5	0	3	3
gene10819	SS1G_03324	0	1	0	0	1	1	0	1	1	1	1	1
gene1082	SS1G_13503	17	13	13	14	29	36	24	30	27	23	30	27
gene10820	SS1G_03325	250	0	317	189	0	50	110	53	61	136	0	65
gene10821	SS1G_03326	94	80	93	89	106	82	115	101	94	108	151	118
gene10822	SS1G_03327	25	21	25	24	26	29	30	28	28	21	15	22
gene10823	SS1G_03328	4	3	4	3	1	0	0	0	0	0	2	1
gene10824	SS1G_03329	117	105	124	116	1050	800	811	887	547	435	469	484
gene10825	SS1G_03330	8	1	12	7	48	53	54	52	35	47	24	36
gene10826	SS1G_03331	0	0	0	0	0	0	0	0	0	1	0	0
gene10827	SS1G_03332	0	0	0	0	2	0	0	1	0	0	0	0
gene10828	SS1G_03333	37	38	39	38	18	23	24	22	26	23	18	22
gene10829	SS1G_03334	123	227	185	179	52	22	64	46	30	72	101	68
gene1083	SS1G_13504	0	0	0	0	0	0	0	0	0	0	0	0
gene10830	SS1G_03335	2	1	0	1	0	1	1	1	1	1	1	1
gene10831	SS1G_03336	0	0	0	0	0	0	0	0	0	0	0	0
gene10832	SS1G_03337	6	6	3	5	1	2	2	2	2	1	0	1
gene10833	SS1G_03338	0	0	0	0	0	0	0	0	0	0	0	0
gene10834	SS1G_03339	224	202	197	208	209	195	188	197	208	224	210	214
gene10835	SS1G_03340	43	36	41	40	48	40	38	42	45	40	49	45
gene10836	SS1G_03341	26	29	24	26	33	26	26	29	24	28	32	28
gene10837	SS1G_03342	2	3	4	3	1	3	2	2	3	3	1	2
gene10838	SS1G_03343	6	6	4	5	11	12	10	11	10	14	14	13
gene10839	SS1G_03344	15	17	16	16	22	38	16	25	23	33	35	30
gene1084	SS1G_13505	9	12	18	13	3	36	39	26	40	10	7	19
gene10840	SS1G_03345	3	0	1	1	4	3	5	4	2	1	7	3
gene10841	SS1G_03346	3	4	2	3	7	4	4	5	5	4	5	5
gene10842	SS1G_03347	15	15	19	16	39	39	25	34	30	35	35	34
gene10843	SS1G_03348	121	114	121	118	79	85	96	87	79	78	75	78
gene10844	SS1G_03349	51	43	49	48	47	32	34	38	38	36	54	43
gene10845	SS1G_03350	43	27	31	33	34	35	33	34	33	37	29	33
gene10846	SS1G_03351	14646	17240	14446	15444	6217	3853	7833	5968	6050	6673	10412	7712
gene10847	SS1G_03352	0	0	0	0	0	0	0	0	0	0	0	0
gene10848	SS1G_03353	0	0	0	0	0	1	1	1	1	2	0	1
gene10849	SS1G_03354	10	4	7	7	9	11	7	9	10	10	11	10
gene1085	SS1G_13506	0	0	1	1	1	1	1	1	0	0	1	0
gene10850	SS1G_03355	235	245	209	230	102	97	160	120	118	137	89	115
gene10851	SS1G_03356	4	8	9	7	13	12	13	13	12	12	15	13
gene10852	SS1G_03357	0	0	0	0	0	0	0	0	0	0	0	0
gene10853	SS1G_03358	11	9	9	9	7	7	11	8	3	6	5	5
gene10854	SS1G_03359	20	23	23	22	10	10	11	10	10	13	7	10
gene10855	SS1G_03360	0	0	0	0	0	0	0	0	0	0	0	0
gene10856	SS1G_03361	805	765	836	802	777	682	817	759	677	838	883	799
gene10857	SS1G_03362	362	362	323	349	156	197	187	180	197	214	168	193
gene10858	SS1G_03363	79	134	83	98	25	28	44	32	24	36	53	38
gene10859	SS1G_03364	20	13	17	17	26	27	20	24	20	20	21	20
gene1086	SS1G_13507	0	0	0	0	0	0	0	0	0	0	0	0
gene10860	SS1G_03365	29	27	31	29	25	27	27	26	34	22	24	27
gene10861	SS1G_03366	28	28	19	25	48	33	33	38	47	43	37	43
gene10862	SS1G_03367	3	2	1	2	3	7	3	4	5	5	4	5
gene10863	SS1G_03368	0	0	0	0	0	0	0	0	0	0	0	0
gene10864	SS1G_03369	124	125	133	127	120	121	154	132	154	136	164	151
gene10865	SS1G_03370	379	351	363	364	264	233	291	262	308	287	357	317
gene10866	SS1G_03371	1	3	2	2	1	2	1	1	2	2	0	1
gene10867	SS1G_14658	0	0	0	0	0	0	0	0	0	0	0	0
gene10868	SS1G_03372	0	0	0	0	1	1	0	1	0	0	0	0
gene10869	SS1G_03373	24	21	24	23	20	18	18	19	16	17	23	19
gene1087	SS1G_13508	6	7	5	6	12	12	10	11	12	10	13	12
gene10870	SS1G_03374	0	0	0	0	0	0	0	0	0	0	0	0
gene10871	SS1G_03375	4	2	2	3	22	17	3	14	13	11	14	13
gene10872	SS1G_03376	22	18	20	20	42	35	30	36	34	42	49	41
gene10873	SS1G_03377	5	5	5	5	7	9	5	7	7	6	5	6
gene10874	SS1G_03378	153	157	138	149	227	194	176	199	206	203	174	194
gene10875	SS1G_03379	23	10	11	15	26	16	3	15	16	17	12	15
gene10876	SS1G_03380	328	287	281	299	113	72	60	82	72	98	81	84
gene10877	SS1G_03381	12	1	18	10	4	7	6	6	5	8	0	4
gene10878	SS1G_03382	295	241	377	304	224	290	591	368	340	331	382	351
gene10879	SS1G_03383	36	27	29	31	143	111	59	104	110	114	131	118
gene1088	SS1G_13509	68	74	68	70	95	89	74	86	89	97	89	92
gene10880	SS1G_03384	0	0	0	0	0	0	0	0	0	0	0	0
gene10881	SS1G_03385	52	46	58	52	191	155	122	156	130	143	179	150
gene10882	SS1G_03386	1	0	0	0	43	59	38	46	36	18	19	25
gene10883	SS1G_03387	1	0	0	0	48	259	182	163	171	40	59	90
gene10884	SS1G_14536	0	0	0	0	0	0	0	0	0	0	0	0
gene10885	SS1G_03388	1942	1731	1956	1876	123	234	430	262	203	161	122	162
gene10886	SS1G_03389	0	0	0	0	0	0	0	0	0	0	0	0
gene10887	SS1G_03390	0	0	0	0	0	0	0	0	0	0	0	0
gene10888	SS1G_03391	0	0	0	0	0	0	0	0	0	0	0	0
gene10889	SS1G_03392	3	1	4	3	1	2	4	2	2	2	1	1
gene1089	SS1G_13510	57	68	53	59	127	114	85	108	96	117	101	105
gene10890	SS1G_03393	95	73	48	72	42	35	44	41	30	46	24	34
gene10891	SS1G_03394	11	13	9	11	2	6	2	3	0	2	4	2
gene10892	SS1G_03395	1	1	1	1	7	12	15	11	11	8	7	9
gene10893	SS1G_03396	10	3	12	8	13	7	6	8	6	6	7	6
gene10894	SS1G_03397	1	2	2	2	0	1	1	0	1	0	4	2
gene10895	SS1G_03398	0	0	0	0	0	1	0	0	0	1	1	1
gene10896	SS1G_03399	18	13	15	16	36	26	19	27	25	27	22	25
gene10897	SS1G_03400	0	1	0	0	1	1	1	1	0	0	0	0
gene10898	SS1G_03401	9	5	5	7	20	20	8	16	12	11	13	12
gene10899	SS1G_03402	5	4	5	5	5	5	5	5	8	10	13	11
gene109	SS1G_14427	3	5	0	2	0	2	0	1	0	0	0	0
gene1090	SS1G_13511	4	1	1	2	0	1	2	1	1	1	0	1
gene10900	SS1G_03403	1	2	3	2	2	1	3	2	2	3	4	3
gene10901	SS1G_03404	9	5	6	7	10	7	6	7	5	5	9	6
gene10902	SS1G_03405	0	0	0	0	0	0	0	0	0	0	0	0
gene10903	SS1G_03406	0	0	0	0	0	0	0	0	0	0	0	0
gene10904	SS1G_03407	1	3	0	1	0	0	0	0	1	0	0	0
gene10905	SS1G_03408	0	0	0	0	0	0	0	0	0	0	0	0
gene10906	SS1G_03409	2	5	2	3	4	2	5	4	4	2	4	3
gene10907	SS1G_03410	0	0	0	0	22	0	0	7	0	0	0	0
gene10908	SS1G_03411	0	0	0	0	0	0	0	0	0	0	0	0
gene10909	SS1G_03412	0	0	0	0	0	0	1	0	0	0	0	0
gene1091	SS1G_13512	3	3	2	3	4	4	3	4	6	6	3	5
gene10910	SS1G_03413	24	51	26	34	7	10	16	11	13	13	37	21
gene10911	SS1G_03414	0	0	0	0	0	0	0	0	0	0	0	0
gene10912	SS1G_03415	0	0	0	0	0	0	0	0	0	0	0	0
gene10913	SS1G_03416	9	5	9	8	1	4	6	3	2	2	0	1
gene10914	SS1G_03417	68	83	78	76	31	41	57	43	39	57	45	47
gene10915	SS1G_03418	56	52	53	54	26	23	42	30	23	30	26	26
gene10916	SS1G_03419	0	0	0	0	0	0	0	0	0	0	0	0
gene10917	SS1G_03420	0	0	2	1	0	0	1	0	0	0	0	0
gene10918	SS1G_03421	2	0	2	1	0	0	1	0	1	0	0	0
gene10919	SS1G_03422	4	4	5	4	4	6	4	5	9	4	5	6
gene1092	SS1G_13513	3	1	2	2	9	19	20	16	12	18	9	13
gene10920	SS1G_03423	0	0	0	0	0	0	0	0	0	0	0	0
gene10921	SS1G_03424	59	66	62	62	7	7	13	9	10	5	12	9
gene10922	SS1G_03425	0	0	0	0	0	0	0	0	0	0	0	0
gene10923	SS1G_03426	3	1	2	2	2	2	2	2	4	2	2	3
gene10924	SS1G_03427	14	15	16	15	4	4	5	4	4	3	4	4
gene10925	SS1G_03428	16	19	32	22	36	30	22	29	35	35	34	35
gene10926	SS1G_03429	12	11	11	11	20	19	12	17	16	14	17	16
gene10927	SS1G_03430	0	0	0	0	0	0	0	0	0	0	0	0
gene10928	SS1G_03431	111	135	97	114	142	98	96	112	133	127	133	131
gene10929	SS1G_03432	0	0	0	0	108	0	0	36	0	0	0	0
gene1093	SS1G_13514	11	11	9	11	12	16	12	13	13	13	15	14
gene10930	SS1G_03433	0	0	0	0	0	0	0	0	0	0	0	0
gene10931	SS1G_03434	0	0	0	0	0	0	0	0	0	0	0	0
gene10932	SS1G_03435	1	0	0	0	0	0	0	0	0	0	0	0
gene10933	SS1G_03436	0	0	0	0	0	0	0	0	0	1	0	0
gene10934	SS1G_03437	4	8	11	8	2	5	3	3	3	3	4	4
gene10935	SS1G_03438	0	0	0	0	1	1	0	1	0	1	0	0
gene10936	SS1G_03439	0	0	0	0	0	0	0	0	0	0	1	0
gene10937	SS1G_03440	1	2	2	2	3	4	5	4	4	3	5	4
gene10938	SS1G_03441	0	0	0	0	0	0	0	0	0	0	0	0
gene10939	SS1G_03442	26	21	21	22	39	35	30	35	41	33	34	36
gene1094	SS1G_13515	5	6	8	7	10	11	11	11	8	9	9	9
gene10940	SS1G_03443	3	0	5	3	3	0	0	1	0	0	0	0
gene10941	SS1G_03444	0	0	0	0	0	0	0	0	0	0	0	0
gene10942	SS1G_03445	13	9	11	11	27	23	12	21	21	21	29	24
gene10943	SS1G_03446	66	142	33	80	4	8	6	6	10	4	32	15
gene10944	SS1G_03447	130	115	120	121	91	108	93	97	68	68	58	65
gene10945	SS1G_03448	0	0	0	0	0	9	0	3	0	0	0	0
gene10946	SS1G_03449	14	7	21	14	6	14	4	8	9	15	27	17
gene10947	SS1G_03450	7	6	8	7	9	5	6	7	5	9	10	8
gene10948	SS1G_03451	2	0	8	4	0	0	0	0	2	11	0	4
gene10949	SS1G_03452	0	0	51	17	0	0	27	9	0	0	0	0
gene1095	SS1G_13516	93	85	69	83	201	116	171	163	146	141	185	157
gene10950	SS1G_03453	1	2	1	1	1	9	1	4	9	2	1	4
gene10951	SS1G_03454	18	16	16	17	13	12	12	12	16	11	11	13
gene10952	SS1G_03455	0	0	0	0	1	1	1	1	1	1	2	1
gene10953	SS1G_03456	0	0	0	0	0	0	0	0	0	0	0	0
gene10954	SS1G_03457	0	0	0	0	0	0	0	0	0	0	0	0
gene10955	SS1G_03458	0	0	0	0	0	0	2	1	0	0	0	0
gene10956	SS1G_14554	0	0	0	0	0	0	0	0	0	0	0	0
gene10957	SS1G_03459	68	75	85	76	30	21	27	26	18	25	21	22
gene10958	SS1G_03460	29	28	28	29	30	47	33	37	38	35	29	34
gene10959	SS1G_03461	12	11	11	11	14	20	12	15	20	18	13	17
gene1096	SS1G_13517	35	29	33	32	29	37	37	34	32	29	29	30
gene10960	SS1G_03462	0	0	0	0	0	0	0	0	0	0	0	0
gene10961	SS1G_03463	3	3	1	2	5	5	2	4	3	3	4	3
gene10962	SS1G_03464	16	18	18	17	11	9	11	11	10	8	13	11
gene10963	SS1G_03465	3107	3350	3692	3383	2532	2708	3413	2884	3100	3582	2893	3192
gene10964	SS1G_03466	2	0	0	1	0	1	0	0	0	0	0	0
gene10965	SS1G_03467	309	336	302	316	317	209	293	273	251	325	397	324
gene10966	SS1G_03468	24	28	25	26	29	19	28	25	22	23	25	23
gene10967	SS1G_03469	311	350	393	351	220	112	233	189	159	229	310	232
gene10968	SS1G_03470	2	1	1	1	2	1	1	1	0	0	1	0
gene10969	SS1G_03471	893	1044	891	942	606	483	577	556	644	708	744	699
gene1097	SS1G_13518	14	16	7	12	23	30	19	24	22	21	12	18
gene10970	SS1G_03472	1	0	1	1	2	1	1	2	1	1	1	1
gene10971	SS1G_03473	629	750	622	667	338	283	443	354	293	375	397	355
gene10972	SS1G_03474	88	95	90	91	57	50	53	53	70	62	56	63
gene10973	SS1G_03475	64	58	58	60	20	25	38	28	34	33	30	33
gene10974	SS1G_03476	863	691	683	745	318	382	490	397	396	603	451	483
gene10975	SS1G_03477	128	124	129	127	110	99	80	96	72	130	131	111
gene10976	SS1G_03478	5	3	6	4	13	13	18	15	16	10	10	12
gene10977	SS1G_03479	9	10	11	10	16	46	43	35	39	21	17	26
gene10978	SS1G_03480	16	13	19	16	14	15	13	14	10	10	13	11
gene10979	SS1G_03481	0	0	0	0	0	0	0	0	0	0	0	0
gene1098	SS1G_13519	110	131	114	118	119	89	102	103	120	125	128	124
gene10980	SS1G_03482	73	61	74	69	178	135	94	136	145	141	163	150
gene10981	SS1G_03483	2	0	0	1	4	2	0	2	0	0	0	0
gene10982	SS1G_03484	6	5	8	6	6	7	9	8	6	12	8	9
gene10983	SS1G_03485	0	0	0	0	0	0	0	0	0	0	0	0
gene10984	SS1G_03486	11	8	12	10	9	20	16	15	17	9	4	10
gene10985	SS1G_03487	4	2	2	2	3	2	3	3	2	1	2	1
gene10986	SS1G_03488	1	1	2	1	2	1	1	1	0	1	2	1
gene10987	SS1G_03489	37	28	42	35	32	26	19	26	34	31	34	33
gene10988	SS1G_03490	542	529	609	560	457	353	398	403	396	437	568	467
gene10989	SS1G_03491	7	17	12	12	14	30	11	18	27	7	8	14
gene1099	SS1G_13520	109	109	104	107	68	70	73	70	65	60	62	63
gene10990	SS1G_03492	52	42	51	48	54	59	39	51	50	41	50	47
gene10991	SS1G_03493	12	12	10	12	8	11	9	9	15	10	12	12
gene10992	SS1G_03494	31	31	52	38	23	17	23	21	23	24	28	25
gene10993	SS1G_03495	23	32	27	27	17	17	22	18	19	15	25	20
gene10994	SS1G_03496	0	0	0	0	0	0	0	0	0	0	0	0
gene10995	SS1G_03497	0	0	0	0	0	0	0	0	0	0	0	0
gene10996	SS1G_03498	0	0	0	0	0	0	0	0	0	0	0	0
gene10997	SS1G_03499	0	0	0	0	0	0	0	0	0	0	0	0
gene10998	SS1G_03500	71	69	79	73	95	88	59	81	85	88	91	88
gene10999	SS1G_03501	0	0	12	4	8	0	0	3	0	0	0	0
gene11	SS1G_14458	21	27	25	24	37	36	33	35	31	31	30	31
gene110	SS1G_14428	29	29	23	27	50	56	38	48	42	39	43	41
gene1100	SS1G_13521	43	45	36	42	45	48	52	48	49	45	42	46
gene11000	SS1G_03502	4	6	0	3	4	0	0	1	0	1	10	4
gene11001	SS1G_03503	0	0	0	0	0	0	0	0	0	0	0	0
gene11002	SS1G_03504	3	1	0	1	1	1	2	1	6	1	2	3
gene11003	SS1G_03505	0	1	0	0	0	0	0	0	0	1	0	0
gene11004	SS1G_03506	0	0	0	0	0	0	0	0	0	0	0	0
gene11005	SS1G_03507	0	0	0	0	0	0	0	0	0	0	0	0
gene11006	SS1G_03508	0	0	0	0	0	0	0	0	0	0	0	0
gene11007	SS1G_03509	0	0	0	0	0	3	0	1	0	0	0	0
gene11008	SS1G_03510	0	0	0	0	0	0	0	0	0	0	0	0
gene11009	SS1G_03511	37	38	31	35	25	17	25	22	25	33	34	31
gene1101	SS1G_13522	35	19	15	23	215	239	135	196	346	104	44	165
gene11010	SS1G_03512	0	0	0	0	0	0	0	0	0	0	0	0
gene11011	SS1G_03513	0	0	0	0	0	0	0	0	0	0	0	0
gene11012	SS1G_03514	0	0	0	0	0	0	0	0	0	0	0	0
gene11013	SS1G_03515	0	0	0	0	0	0	0	0	0	1	0	0
gene11014	SS1G_03516	0	0	0	0	0	0	0	0	0	0	0	0
gene11015	SS1G_03517	0	0	0	0	0	0	1	0	0	0	0	0
gene11016	SS1G_03518	78	68	78	75	50	66	71	62	31	38	33	34
gene11017	SS1G_03519	17	16	12	15	15	25	16	18	19	17	13	16
gene11018	SS1G_03520	30	37	33	33	29	41	26	32	29	32	25	29
gene11019	SS1G_03521	0	0	0	0	0	6	0	2	0	0	0	0
gene1102	SS1G_13523	53	69	122	81	262	356	245	287	487	220	137	282
gene11020	SS1G_14605	0	0	0	0	0	0	0	0	0	0	0	0
gene11021	SS1G_03522	32	31	27	30	36	40	32	36	31	35	35	34
gene11022	SS1G_03523	1	1	2	1	2	0	0	1	0	3	1	1
gene11023	SS1G_03524	2	1	0	1	1	1	1	1	0	1	0	0
gene11024	SS1G_03525	4	4	1	3	3	4	4	3	1	2	1	1
gene11025	SS1G_03526	50	35	38	41	38	35	32	35	23	26	22	24
gene11026	SS1G_03527	14830	14573	15348	14917	10034	8583	10026	9547	7711	9427	8816	8652
gene11027	SS1G_03528	2	1	2	2	3	4	2	3	2	2	3	2
gene11028	SS1G_03529	6	3	5	5	7	9	5	7	8	6	7	7
gene11029	SS1G_03530	0	0	0	0	0	0	0	0	0	0	0	0
gene1103	SS1G_13524	1	0	0	0	1	2	1	1	4	1	1	2
gene11030	SS1G_03531	7	5	8	7	2	4	6	4	3	3	1	2
gene11031	SS1G_03532	26	35	36	32	16	30	24	23	26	18	15	20
gene11032	SS1G_03533	0	0	0	0	0	0	0	0	0	0	0	0
gene11033	SS1G_03534	0	0	0	0	0	0	0	0	0	1	0	0
gene11034	SS1G_03535	0	3	1	1	0	0	0	0	1	1	0	1
gene11035	SS1G_03536	1	0	0	0	0	0	0	0	1	0	0	0
gene11036	SS1G_14593	0	0	0	0	0	0	0	0	0	0	0	0
gene11037	SS1G_03537	0	0	2	1	1	0	0	0	0	0	0	0
gene11038	SS1G_03538	0	0	0	0	0	0	0	0	0	0	1	0
gene11039	SS1G_03539	0	0	0	0	0	0	0	0	0	0	0	0
gene1104	SS1G_13525	2	2	4	3	2	1	1	1	2	2	4	3
gene11040	SS1G_03540	7	5	5	6	35	81	37	51	51	17	13	27
gene11041	SS1G_03541	15	15	15	15	14	15	14	14	13	13	9	12
gene11042	SS1G_14664	0	0	0	0	0	0	0	0	0	0	0	0
gene11043	SS1G_03542	0	0	0	0	0	0	0	0	1	0	2	1
gene11044	SS1G_03543	207	282	279	256	15	43	59	39	54	57	42	51
gene11045	SS1G_03544	42	43	39	41	40	50	35	42	31	26	28	28
gene11046	SS1G_03545	10	0	10	7	0	4	4	3	3	2	4	3
gene11047	SS1G_03546	21	0	0	7	0	0	14	5	0	12	0	4
gene11048	SS1G_03547	984	999	901	961	213	382	190	262	153	135	60	116
gene11049	SS1G_03548	24	21	22	22	48	78	28	51	29	30	31	30
gene1105	SS1G_13526	0	0	0	0	0	0	0	0	0	0	0	0
gene11050	SS1G_03549	12	0	0	4	0	0	0	0	0	26	0	9
gene11051	SS1G_03550	34	15	18	22	5	8	13	9	10	9	10	10
gene11052	SS1G_03551	14	8	13	12	12	7	12	10	12	14	16	14
gene11053	SS1G_03552	59	55	46	53	25	23	23	24	28	31	33	30
gene11054	SS1G_03553	17	30	25	24	14	7	9	10	10	2	5	6
gene11055	SS1G_03554	2	0	1	1	0	0	1	1	1	0	0	0
gene11056	SS1G_03555	25	34	34	31	30	27	27	28	24	25	23	24
gene11057	SS1G_03556	114	141	138	131	72	67	91	77	83	88	101	91
gene11058	SS1G_03557	1472	1145	1033	1217	361	333	321	338	272	273	682	409
gene11059	SS1G_03558	21	21	26	23	19	27	22	23	25	25	21	24
gene1106	SS1G_13527	10	6	4	7	35	39	12	29	36	30	30	32
gene11060	SS1G_03559	277	311	265	284	114	132	160	135	133	158	135	142
gene11061	SS1G_03560	676	632	635	648	245	223	315	261	270	253	271	265
gene11062	SS1G_03561	116	127	129	124	125	82	83	97	130	132	131	131
gene11063	SS1G_03562	4	5	11	7	16	9	14	13	19	9	8	12
gene11064	SS1G_03563	107	97	76	93	25	29	32	28	25	39	48	37
gene11065	SS1G_03564	142	168	143	151	117	91	104	104	101	104	147	117
gene11066	SS1G_03565	25	23	25	24	37	32	34	35	32	29	28	30
gene11067	SS1G_03566	3	0	0	1	0	2	0	1	0	0	0	0
gene11068	SS1G_03567	6	0	0	2	14	20	4	13	18	7	4	10
gene11069	SS1G_03568	24	21	22	22	27	48	34	36	29	24	20	24
gene1107	SS1G_13528	12	11	10	11	24	24	11	19	19	16	20	18
gene11070	SS1G_03569	40	44	21	35	9	0	11	7	0	0	0	0
gene11071	SS1G_03570	9	5	11	9	14	10	12	12	7	6	10	8
gene11072	SS1G_03571	107	107	104	106	89	103	80	91	82	78	61	74
gene11073	SS1G_03572	1	0	2	1	0	0	0	0	0	0	0	0
gene11074	SS1G_03573	0	0	0	0	0	0	0	0	0	0	0	0
gene11075	SS1G_03574	0	0	0	0	0	0	0	0	0	0	0	0
gene11076	SS1G_03575	31	31	32	31	21	24	18	21	19	27	10	19
gene11077	SS1G_03576	26	29	24	26	90	91	70	84	99	147	156	134
gene11078	SS1G_03577	22	23	34	26	15	10	9	11	11	13	11	12
gene11079	SS1G_03578	0	0	0	0	0	0	0	0	0	0	0	0
gene1108	SS1G_13529	1	0	1	1	1	0	1	1	1	0	1	1
gene11080	SS1G_03579	8	8	11	9	209	353	412	324	296	142	126	188
gene11081	SS1G_03580	1	0	0	0	2	3	3	3	2	1	7	3
gene11082	SS1G_03581	40766	37455	28036	35419	3770	4883	6825	5159	6008	6258	6513	6260
gene11083	SS1G_03582	8527	8020	6964	7837	1924	1505	2828	2086	2611	2893	3125	2876
gene11084	SS1G_03583	49	60	62	57	13	18	19	17	41	22	22	28
gene11085	SS1G_03584	37	40	36	38	23	21	24	23	26	31	39	32
gene11086	SS1G_03585	0	0	0	0	0	0	0	0	0	0	21	7
gene11087	SS1G_03586	85	104	97	95	132	95	116	114	111	158	138	135
gene11088	SS1G_03587	29	29	29	29	25	19	21	22	19	21	24	22
gene11089	SS1G_03588	87	112	100	100	68	63	79	70	79	73	68	73
gene1109	SS1G_13530	1	0	0	0	1	1	0	0	0	0	0	0
gene11090	SS1G_03589	951	877	892	907	341	278	424	347	402	332	430	388
gene11091	SS1G_03590	13	16	16	15	22	21	14	19	24	18	15	19
gene11092	SS1G_03591	1	0	0	1	1	1	1	1	1	1	1	1
gene11093	SS1G_03592	1	0	1	1	1	0	0	1	0	0	0	0
gene11094	SS1G_03593	1	0	0	0	1	1	0	0	0	0	2	1
gene11095	SS1G_03594	1	1	1	1	1	1	1	1	0	1	0	0
gene11096	SS1G_03595	0	0	0	0	0	0	0	0	0	0	0	0
gene11097	SS1G_03596	7	10	7	8	2	2	3	2	2	2	4	3
gene11098	SS1G_03597	10	7	12	10	82	94	93	90	57	75	65	66
gene11099	SS1G_03598	18	22	18	19	18	19	12	16	12	14	15	14
gene111	SS1G_14429	0	0	0	0	0	10	0	3	0	0	0	0
gene1110	SS1G_13531	6	0	5	3	0	0	0	0	8	0	0	3
gene11100	SS1G_03599	21	17	18	19	31	26	18	25	25	25	32	27
gene11101	SS1G_03600	57	78	72	69	83	53	53	63	92	75	43	70
gene11102	SS1G_03601	23	45	29	32	23	26	17	22	28	29	26	28
gene11103	SS1G_03602	25	17	21	21	110	178	163	150	112	75	68	85
gene11104	SS1G_03603	41	73	0	38	0	32	0	11	40	44	0	28
gene11105	SS1G_03604	0	0	0	0	0	0	0	0	0	0	0	0
gene11106	SS1G_03605	54	49	50	51	45	37	43	41	43	42	47	44
gene11107	SS1G_03606	29	35	40	34	34	45	61	47	69	77	156	101
gene11108	SS1G_03607	4	0	0	1	0	0	0	0	0	13	0	4
gene11109	SS1G_03608	59	26	0	28	16	59	13	29	29	32	0	20
gene1111	SS1G_13532	176	162	140	159	177	178	156	171	177	160	172	170
gene11110	SS1G_03609	6	4	4	5	16	15	8	13	15	14	16	15
gene11111	SS1G_03610	28	50	32	37	189	210	223	207	151	145	208	168
gene11112	SS1G_03611	711	348	929	663	625	2386	3931	2314	1853	508	214	858
gene11113	SS1G_03612	0	0	0	0	9	7	0	5	0	0	0	0
gene11114	SS1G_03613	19	0	11	10	0	3	3	2	3	0	0	1
gene11115	SS1G_03614	9	0	3	4	0	0	4	1	3	0	0	1
gene11116	SS1G_03615	0	0	119	40	0	0	0	0	68	153	0	74
gene11117	SS1G_03616	165	111	177	151	32	197	223	151	113	64	15	64
gene11118	SS1G_03617	0	0	0	0	0	0	0	0	0	0	0	0
gene11119	SS1G_03618	0	0	1	0	0	1	1	1	1	1	0	0
gene1112	SS1G_13533	259	381	406	348	130	96	181	136	145	71	227	148
gene11120	SS1G_03619	34	50	34	39	86	72	89	82	80	39	42	54
gene11121	SS1G_03620	67	85	68	74	53	41	57	50	43	46	41	43
gene11122	SS1G_03621	208	0	0	69	0	0	0	0	0	0	0	0
gene11123	SS1G_03622	0	0	0	0	0	0	0	0	1	0	0	0
gene11124	SS1G_03623	0	0	0	0	0	0	0	0	0	0	0	0
gene11125	SS1G_03624	48	53	42	48	70	55	48	58	50	81	65	65
gene11126	SS1G_03625	50	39	41	44	38	42	33	38	51	38	42	44
gene11127	SS1G_03626	0	0	0	0	0	0	0	0	0	0	0	0
gene11128	SS1G_03627	0	0	0	0	0	0	0	0	0	0	0	0
gene11129	SS1G_03628	0	0	0	0	9	0	7	5	0	0	0	0
gene1113	SS1G_13534	4	3	3	3	5	6	4	5	4	6	5	5
gene11130	SS1G_03629	94	69	113	92	72	51	66	63	58	59	89	69
gene11131	SS1G_03630	232	244	204	226	165	125	124	138	184	174	204	187
gene11132	SS1G_03631	22	14	12	16	11	12	16	13	18	9	22	16
gene11133	SS1G_03632	120	166	106	131	77	69	75	74	80	80	71	77
gene11134	SS1G_03633	391	367	339	366	224	228	299	250	220	235	213	223
gene11135	SS1G_03634	8	9	7	8	3	8	5	5	5	5	5	5
gene11136	SS1G_03635	46	48	31	42	31	53	52	46	53	43	33	43
gene11137	SS1G_03636	0	0	0	0	0	0	0	0	0	0	0	0
gene11138	SS1G_14546	0	0	0	0	0	0	0	0	0	0	0	0
gene11139	SS1G_14540	0	0	0	0	0	0	0	0	0	0	0	0
gene1114	SS1G_13535	6	3	20	10	4	17	14	12	10	32	14	19
gene11140	SS1G_03637	0	0	0	0	0	0	0	0	0	0	0	0
gene11141	SS1G_03638	53	10	0	21	35	90	57	61	126	100	39	89
gene11142	SS1G_14602	0	0	0	0	0	0	0	0	0	0	0	0
gene11143	SS1G_03639	0	0	0	0	0	0	0	0	0	0	0	0
gene11144	SS1G_03640	0	0	1	0	1	1	0	1	1	1	3	1
gene11145	SS1G_03641	0	0	1	0	1	0	2	1	0	1	1	1
gene11146	SS1G_03642	3	3	4	3	11	39	20	24	17	13	4	11
gene11147	SS1G_03643	0	0	0	0	0	0	0	0	0	0	0	0
gene11148	SS1G_03644	29	63	73	55	12	14	25	17	12	19	32	21
gene11149	SS1G_03645	251	317	244	271	150	196	183	176	144	183	168	165
gene1115	SS1G_13536	21	17	19	19	23	27	22	24	25	22	18	22
gene11150	SS1G_03646	60	55	49	55	53	65	53	57	44	48	47	46
gene11151	SS1G_03647	17	13	13	14	391	654	381	475	391	184	245	273
gene11152	SS1G_03648	10	15	3	9	7	1	3	4	8	4	4	5
gene11153	SS1G_03649	242	201	212	218	104	78	94	92	114	94	141	116
gene11154	SS1G_03650	229	192	228	216	244	196	234	224	200	207	250	219
gene11155	SS1G_03651	119	123	117	119	162	142	111	138	157	160	133	150
gene11156	SS1G_03652	1	0	0	0	1	1	0	1	0	1	1	1
gene11157	SS1G_03653	4	2	4	3	4	3	1	3	4	2	1	2
gene11158	SS1G_03654	47	54	52	51	295	242	295	277	193	235	307	245
gene11159	SS1G_03655	10	3	6	6	9	3	2	4	0	2	4	2
gene1116	SS1G_13537	1	0	0	0	2	2	0	1	0	0	0	0
gene11160	SS1G_03656	0	2	2	2	2	1	3	2	3	0	0	1
gene11161	SS1G_03657	0	0	0	0	1	2	0	1	5	1	1	2
gene11162	SS1G_03658	109	115	117	114	165	125	131	140	144	150	179	158
gene11163	SS1G_03659	8	15	10	11	7	7	11	8	4	8	9	7
gene11164	SS1G_03660	6	7	2	5	4	5	4	5	5	5	5	5
gene11165	SS1G_03661	16	12	15	15	31	22	22	25	21	17	21	20
gene11166	SS1G_03662	0	0	0	0	0	0	0	0	0	0	0	0
gene11167	SS1G_03663	0	0	0	0	0	0	0	0	0	0	0	0
gene11168	SS1G_03664	6	0	2	3	3	1	0	1	1	3	3	2
gene11169	SS1G_03665	19	16	13	16	51	62	16	43	43	39	28	36
gene1117	SS1G_13538	0	0	0	0	0	2	0	1	0	0	0	0
gene11170	SS1G_03666	48	55	17	40	59	66	37	54	54	64	42	53
gene11171	SS1G_03667	40	38	5	28	56	39	36	44	54	57	0	37
gene11172	SS1G_03668	0	0	472	157	0	0	0	0	0	0	0	0
gene11173	SS1G_03669	0	0	0	0	0	0	0	0	0	0	0	0
gene11174	SS1G_03670	0	199	0	66	0	0	0	0	0	0	0	0
gene11175	SS1G_03671	0	0	0	0	0	0	0	0	0	0	0	0
gene11176	SS1G_03672	0	0	0	0	0	0	0	0	0	0	0	0
gene11177	SS1G_03673	15	16	13	15	20	20	22	21	23	25	26	25
gene11178	SS1G_03674	0	0	0	0	0	0	0	0	0	0	0	0
gene11179	SS1G_03675	29	32	41	34	27	42	26	31	22	33	29	28
gene1118	SS1G_13539	12	13	0	8	8	0	0	3	0	0	0	0
gene11180	SS1G_03676	218	244	270	244	96	64	94	85	75	113	136	108
gene11181	SS1G_03677	23	25	26	25	18	29	26	24	21	20	17	19
gene11182	SS1G_03678	8	2	6	5	6	1	4	3	6	1	2	3
gene11183	SS1G_03679	0	0	0	0	40	29	33	34	0	0	0	0
gene11184	SS1G_03680	15	13	11	13	23	19	16	19	19	16	16	17
gene11185	SS1G_03681	139	165	133	145	117	110	131	119	127	140	149	138
gene11186	SS1G_03682	9	10	5	8	15	20	13	16	12	9	10	10
gene11187	SS1G_03683	32	29	29	30	0	1	2	1	2	2	0	1
gene11188	SS1G_03684	91	95	77	88	60	112	132	101	109	91	72	91
gene11189	SS1G_03685	3	0	2	2	0	0	0	0	0	0	1	0
gene1119	SS1G_13540	1	0	0	0	0	0	2	1	2	0	0	1
gene11190	SS1G_03686	100	102	93	98	39	49	67	52	42	39	45	42
gene11191	SS1G_03687	5	0	3	3	0	0	0	0	0	0	0	0
gene11192	SS1G_03688	29	35	21	29	34	36	21	30	27	31	30	30
gene11193	SS1G_03689	13	13	10	12	30	25	18	25	29	30	39	32
gene11194	SS1G_03690	36	36	29	33	67	56	36	53	62	55	66	61
gene11195	SS1G_03691	0	0	0	0	0	1	0	1	0	0	0	0
gene11196	SS1G_03692	52	41	41	45	64	69	37	57	17	19	27	21
gene11197	SS1G_03693	2	2	2	2	4	3	2	3	3	3	3	3
gene11198	SS1G_03694	0	0	0	0	0	0	0	0	0	0	0	0
gene11199	SS1G_03695	0	0	0	0	0	0	0	0	0	0	0	0
gene112	SS1G_14430	0	0	0	0	0	0	0	0	0	0	0	0
gene1120	SS1G_13541	18	17	17	17	28	28	18	25	25	24	24	24
gene11200	SS1G_03696	12	11	16	13	25	21	17	21	20	21	33	25
gene11201	SS1G_03697	51	48	51	50	38	42	42	41	34	34	30	33
gene11202	SS1G_03698	0	0	0	0	0	0	0	0	0	0	0	0
gene11203	SS1G_03699	30	36	24	30	34	25	29	29	26	20	18	21
gene11204	SS1G_03700	187	192	203	194	147	78	114	113	96	104	176	125
gene11205	SS1G_03701	227	277	193	233	172	156	167	165	133	163	146	148
gene11206	SS1G_03702	0	0	0	0	0	0	0	0	0	0	0	0
gene11207	SS1G_03703	60	79	100	79	42	53	61	52	69	42	47	53
gene11208	SS1G_03704	69	87	48	68	0	7	0	2	0	0	0	0
gene11209	SS1G_03705	107	135	128	124	59	36	61	52	47	54	57	53
gene1121	SS1G_13542	35	30	33	32	56	55	36	49	50	50	47	49
gene11210	SS1G_03706	479	507	485	490	259	268	319	282	282	303	289	291
gene11211	SS1G_03707	596	1032	1007	878	151	254	283	229	117	196	293	202
gene11212	SS1G_03708	99	104	94	99	114	112	101	109	99	100	102	100
gene11213	SS1G_03709	0	0	2	1	0	0	0	0	4	1	0	1
gene11214	SS1G_03710	0	0	1	0	0	0	0	0	0	0	0	0
gene11215	SS1G_03711	0	0	0	0	0	0	0	0	0	0	0	0
gene11216	SS1G_03712	27	35	24	29	19	19	22	20	17	18	15	17
gene11217	SS1G_03713	8	7	8	8	15	18	11	15	19	16	15	17
gene11218	SS1G_03714	17	14	16	16	20	23	24	22	20	22	22	21
gene11219	SS1G_03715	47	36	52	45	40	41	59	46	45	57	55	52
gene1122	SS1G_13543	82	82	84	82	98	92	88	93	86	91	102	93
gene11220	SS1G_03716	27	37	29	31	38	44	44	42	34	37	31	34
gene11221	SS1G_03717	21	9	44	25	17	12	16	15	24	22	10	19
gene11222	SS1G_03718	254	197	229	227	206	164	186	185	220	147	236	201
gene11223	SS1G_03719	198	181	196	192	172	166	182	173	158	131	173	154
gene11224	SS1G_03720	30	11	30	23	6	19	26	17	35	20	0	18
gene11225	SS1G_03721	0	0	0	0	0	0	0	0	0	2	0	1
gene11226	SS1G_03722	0	0	0	0	0	0	0	0	0	0	0	0
gene11227	SS1G_03723	1	1	1	1	2	2	2	2	2	1	1	1
gene11228	SS1G_03724	1	0	0	0	1	1	0	0	1	0	0	0
gene11229	SS1G_03725	0	0	0	0	0	0	0	0	0	0	0	0
gene1123	SS1G_13544	19	16	16	17	18	27	25	23	24	29	19	24
gene11230	SS1G_03726	0	0	1	0	0	0	0	0	0	1	0	0
gene11231	SS1G_03727	0	2	2	1	1	2	0	1	0	0	0	0
gene11232	SS1G_03728	276	336	266	293	76	57	69	67	101	114	122	112
gene11233	SS1G_03729	185	194	198	193	118	124	130	124	122	112	142	125
gene11234	SS1G_03730	8071	8318	7018	7802	2421	1660	3038	2373	2174	2249	3864	2762
gene11235	SS1G_03731	65	57	54	59	58	51	47	52	51	53	58	54
gene11236	SS1G_03732	31	32	33	32	40	44	32	38	37	31	39	36
gene11237	SS1G_03733	5	9	15	10	2	5	2	3	3	1	0	2
gene11238	SS1G_03734	14	13	19	15	13	16	26	19	15	13	9	13
gene11239	SS1G_03735	36	33	32	34	118	159	130	135	133	85	96	105
gene1124	SS1G_13545	36	56	40	44	25	24	33	27	27	34	26	29
gene11240	SS1G_03736	3	5	2	3	5	5	3	4	5	4	3	4
gene11241	SS1G_03737	0	0	0	0	0	0	0	0	0	0	0	0
gene11242	SS1G_03738	72	96	70	79	4	2	4	3	5	4	7	5
gene11243	SS1G_03739	65	0	0	22	23	0	19	14	0	47	0	16
gene11244	SS1G_03740	74	115	86	92	51	50	80	60	66	75	81	74
gene11245	SS1G_03741	0	0	0	0	1	0	0	0	0	1	0	0
gene11246	SS1G_03742	0	0	0	0	0	0	0	0	0	0	0	0
gene11247	SS1G_03743	95	109	94	99	39	28	41	36	35	36	46	39
gene11248	SS1G_03744	59	65	77	67	52	46	53	50	56	69	43	56
gene11249	SS1G_03745	53	47	55	52	44	36	48	43	35	37	49	40
gene1125	SS1G_13546	0	0	20	7	60	18	11	29	12	13	15	13
gene11250	SS1G_03746	17	18	19	18	24	32	23	26	24	20	24	23
gene11251	SS1G_03747	3	4	3	3	2	1	2	1	3	3	1	2
gene11252	SS1G_03748	0	16	0	5	14	7	0	7	13	15	0	9
gene11253	SS1G_03749	10	11	12	11	20	17	14	17	19	21	16	18
gene11254	SS1G_03750	150	147	229	175	97	141	176	138	134	106	280	173
gene11255	SS1G_03751	27	18	21	22	45	51	30	42	45	41	41	43
gene11256	SS1G_03752	0	0	0	0	0	0	0	0	0	0	0	0
gene11257	SS1G_03753	33	25	25	28	46	33	28	36	40	40	45	42
gene11258	SS1G_03754	0	0	0	0	1	1	2	1	1	2	0	1
gene11259	SS1G_03755	0	0	1	0	0	0	0	0	0	0	0	0
gene1126	SS1G_13547	0	0	0	0	0	6	0	2	0	0	0	0
gene11260	SS1G_03756	28	29	34	30	35	55	42	44	54	35	25	38
gene11261	SS1G_03757	0	0	1	0	1	0	0	0	0	0	0	0
gene11262	SS1G_03758	0	0	0	0	0	0	0	0	0	0	0	0
gene11263	SS1G_03759	0	0	0	0	0	0	0	0	0	0	0	0
gene11264	SS1G_03760	0	0	0	0	0	0	0	0	0	0	0	0
gene11265	SS1G_03761	2	2	3	2	0	1	1	1	2	1	2	2
gene11266	SS1G_03762	0	0	0	0	7	2	0	3	0	0	7	2
gene11267	SS1G_03763	61	70	59	63	35	46	42	41	34	33	25	31
gene11268	SS1G_03764	0	1	1	1	7	10	8	8	10	14	5	9
gene11269	SS1G_03765	69	82	73	75	61	62	66	63	58	64	55	59
gene1127	SS1G_13548	0	0	0	0	0	0	0	0	0	0	0	0
gene11270	SS1G_03766	96	103	104	101	115	75	88	93	114	113	94	107
gene11271	SS1G_03767	183	241	207	210	111	95	112	106	123	114	142	126
gene11272	SS1G_03768	71	67	64	67	65	55	54	58	63	62	59	62
gene11273	SS1G_03769	0	0	0	0	0	0	0	0	0	0	0	0
gene11274	SS1G_03770	2	0	1	1	0	0	1	0	0	0	1	0
gene11275	SS1G_03771	0	0	0	0	0	0	0	0	0	0	0	0
gene11276	SS1G_03772	4	0	0	1	0	0	0	0	0	0	0	0
gene11277	SS1G_03773	0	84	40	41	25	0	42	22	0	0	0	0
gene11278	SS1G_03774	2	2	0	2	0	0	1	0	2	0	0	1
gene11279	SS1G_03775	0	0	0	0	0	0	0	0	0	0	0	0
gene1128	SS1G_13549	1	0	0	0	20	7	2	10	10	3	2	5
gene11280	SS1G_03776	1	0	0	0	0	0	0	0	0	0	0	0
gene11281	SS1G_03777	0	0	0	0	0	0	0	0	0	0	0	0
gene11282	SS1G_03778	0	0	0	0	0	0	0	0	0	0	0	0
gene11283	SS1G_03779	2	0	0	1	1	2	1	1	1	1	1	1
gene11284	SS1G_03780	153	172	170	165	154	140	159	151	125	141	127	131
gene11285	SS1G_03781	23	22	21	22	30	44	47	41	39	27	29	32
gene11286	SS1G_03782	1	0	0	0	0	0	0	0	0	0	0	0
gene11287	SS1G_03783	0	0	0	0	0	0	0	0	0	0	0	0
gene11288	SS1G_03784	3	3	4	4	2	3	3	3	4	4	3	3
gene11289	SS1G_03785	0	0	0	0	1	0	1	1	1	0	0	0
gene1129	SS1G_13550	40	38	37	38	40	39	33	37	43	38	51	44
gene11290	SS1G_03786	1	1	2	1	3	2	2	2	1	3	3	2
gene11291	SS1G_03787	302	303	270	291	283	312	328	308	249	297	269	271
gene11292	SS1G_03788	33	31	34	33	41	44	34	40	38	35	34	36
gene11293	SS1G_03789	33	36	38	36	17	13	20	16	22	18	11	17
gene11294	SS1G_03790	88	86	77	84	116	114	109	113	114	116	101	110
gene11295	SS1G_03791	0	0	0	0	0	0	0	0	0	0	0	0
gene11296	SS1G_03792	34	82	113	76	53	57	55	55	51	44	30	42
gene11297	SS1G_03793	8	8	9	8	10	13	9	10	11	11	6	9
gene11298	SS1G_03794	29	31	32	31	11	8	14	11	16	12	16	15
gene11299	SS1G_03795	95	71	71	79	97	59	70	75	62	92	101	85
gene113	SS1G_14431	33	49	25	35	20	19	16	18	9	16	40	22
gene1130	SS1G_13551	0	0	0	0	0	0	0	0	0	0	0	0
gene11300	SS1G_03796	31	27	34	30	36	30	35	33	33	43	55	44
gene11301	SS1G_03797	54	76	45	59	40	41	44	42	41	40	29	37
gene11302	SS1G_03798	255	287	268	270	189	146	211	182	187	194	238	206
gene11303	SS1G_03799	144	142	125	137	185	158	165	170	174	173	172	173
gene11304	SS1G_03800	4	3	3	3	8	5	4	6	6	8	6	7
gene11305	SS1G_14637	0	0	0	0	0	0	0	0	0	0	0	0
gene11306	SS1G_03801	55	59	50	55	51	45	56	51	50	50	58	53
gene11307	SS1G_03802	10	10	10	10	16	18	13	16	16	13	17	15
gene11308	SS1G_03803	244	164	278	229	478	339	309	375	436	376	420	411
gene11309	SS1G_03804	0	0	0	0	0	0	0	0	0	0	0	0
gene1131	SS1G_13184	0	0	0	0	0	0	0	0	0	3	0	1
gene11310	SS1G_03805	12	10	7	10	14	17	12	14	14	14	17	15
gene11311	SS1G_03806	0	0	0	0	0	0	4	1	0	0	0	0
gene11312	SS1G_03807	2	2	2	2	1	5	2	2	3	4	2	3
gene11313	SS1G_03808	0	0	0	0	0	0	0	0	0	0	0	0
gene11314	SS1G_03809	0	0	0	0	0	0	0	0	0	0	0	0
gene11315	SS1G_03810	0	0	0	0	0	0	0	0	0	0	0	0
gene11316	SS1G_03811	1	0	1	1	0	0	0	0	0	0	0	0
gene11317	SS1G_03812	0	0	1	0	0	0	0	0	0	0	0	0
gene11318	SS1G_03813	30	31	33	31	72	68	69	70	98	61	61	73
gene11319	SS1G_03814	1	0	3	1	0	2	3	1	0	1	0	0
gene1132	SS1G_13185	9	6	11	9	20	50	65	45	25	26	16	22
gene11320	SS1G_03815	28	28	29	28	57	48	40	48	57	54	53	54
gene11321	SS1G_03816	25	23	24	24	34	41	34	37	30	34	25	30
gene11322	SS1G_03817	17	14	19	17	30	26	19	25	25	23	24	24
gene11323	SS1G_03818	80	71	86	79	221	238	117	192	201	178	210	196
gene11324	SS1G_03819	506	484	428	472	266	233	362	287	259	267	237	254
gene11325	SS1G_03820	12	12	15	13	15	16	12	14	17	14	14	15
gene11326	SS1G_03821	4	3	4	4	1	3	4	3	4	3	3	4
gene11327	SS1G_03822	2	1	1	1	1	1	1	1	1	1	0	1
gene11328	SS1G_03823	13	12	10	12	21	12	10	14	13	15	26	18
gene11329	SS1G_03824	10	8	6	8	16	9	2	9	10	8	21	13
gene1133	SS1G_13186	8	6	11	8	53	73	77	68	39	53	47	46
gene11330	SS1G_03825	0	0	0	0	0	0	0	0	0	0	106	35
gene11331	SS1G_03826	33	35	78	49	14	16	6	12	39	0	32	24
gene11332	SS1G_03827	2954	3268	2764	2995	1058	1040	1124	1074	897	1246	1327	1156
gene11333	SS1G_03828	82	96	89	89	44	42	50	45	43	48	64	52
gene11334	SS1G_03829	0	66	0	22	0	0	0	0	0	0	0	0
gene11335	SS1G_03830	0	0	0	0	0	0	0	0	0	0	0	0
gene11336	SS1G_03831	16	18	20	18	33	45	31	36	41	45	23	37
gene11337	SS1G_03832	0	0	0	0	0	0	0	0	0	0	0	0
gene11338	SS1G_03833	1	0	0	0	1	0	0	0	1	1	0	0
gene11339	SS1G_03834	2	0	0	1	0	0	0	0	0	0	0	0
gene1134	SS1G_13187	0	0	0	0	0	0	0	0	0	0	0	0
gene11340	SS1G_03835	5	4	10	6	17	12	7	12	6	5	6	6
gene11341	SS1G_03836	0	13	0	4	0	0	0	0	15	0	0	5
gene11342	SS1G_03837	0	0	0	0	0	0	0	0	11	0	0	4
gene11343	SS1G_03838	1	0	0	0	0	0	0	0	0	0	0	0
gene11344	SS1G_03839	0	0	0	0	0	0	0	0	0	0	0	0
gene11345	SS1G_03840	3	1	2	2	1	1	2	2	1	0	1	1
gene11346	SS1G_03841	0	0	0	0	0	0	11	4	0	0	0	0
gene11347	SS1G_03842	0	0	0	0	0	0	0	0	0	0	0	0
gene11348	SS1G_03843	39	36	34	36	34	37	58	43	26	31	18	25
gene11349	SS1G_03844	35	33	24	30	26	19	22	22	21	24	28	24
gene1135	SS1G_13188	0	1	1	1	0	0	0	0	0	0	0	0
gene11350	SS1G_03845	35	24	22	27	1159	709	545	804	560	1052	643	752
gene11351	SS1G_03846	145	175	157	159	541	403	465	470	370	435	475	426
gene11352	SS1G_03847	0	0	0	0	0	0	0	0	0	0	0	0
gene11353	SS1G_03848	0	0	0	0	0	0	0	0	0	0	0	0
gene11354	SS1G_03849	0	0	0	0	0	0	0	0	0	0	0	0
gene11355	SS1G_03850	15	13	12	13	44	39	18	34	37	32	35	35
gene11356	SS1G_03851	122	133	137	131	115	122	132	123	109	119	140	123
gene11357	SS1G_03852	5	3	4	4	15	12	6	11	12	9	14	11
gene11358	SS1G_03853	0	0	0	0	0	0	0	0	0	0	0	0
gene11359	SS1G_03854	9	13	5	9	16	19	14	16	18	10	9	13
gene1136	SS1G_13189	0	0	0	0	0	0	0	0	0	0	0	0
gene11360	SS1G_03855	1250	1377	1232	1286	1165	777	885	942	1002	1374	1401	1259
gene11361	SS1G_03856	183	202	177	188	119	108	133	120	95	131	128	118
gene11362	SS1G_03857	215	200	213	209	336	280	228	281	268	283	258	270
gene11363	SS1G_03859	39	35	52	42	63	51	58	58	52	50	64	55
gene11364	SS1G_03860	85	85	85	85	115	93	79	95	80	89	112	94
gene11365	SS1G_03861	0	0	0	0	0	0	0	0	0	0	0	0
gene11366	SS1G_03862	0	0	0	0	0	0	0	0	0	0	0	0
gene11367	SS1G_03863	1	2	1	1	1	1	1	1	1	1	1	1
gene11368	SS1G_03864	16	14	13	14	16	20	18	18	19	17	21	19
gene11369	SS1G_03865	20	14	15	16	38	33	24	32	38	29	41	36
gene1137	SS1G_13190	0	0	0	0	0	0	0	0	0	0	0	0
gene11370	SS1G_03866	65	85	70	73	71	63	67	67	75	72	74	74
gene11371	SS1G_03867	1142	1261	1080	1161	1306	988	1230	1175	1052	1193	1128	1124
gene11372	SS1G_03868	4183	6196	4715	5031	3870	2169	2854	2964	2493	3211	3424	3043
gene11373	SS1G_03869	0	0	0	0	0	0	0	0	0	0	1	0
gene11374	SS1G_03870	1	0	0	0	0	0	0	0	1	0	0	0
gene11375	SS1G_03871	4	5	4	4	11	10	4	8	8	6	8	7
gene11376	SS1G_03872	52	57	57	56	48	36	37	40	44	43	65	51
gene11377	SS1G_03873	67	65	69	67	61	64	50	58	55	55	60	57
gene11378	SS1G_03874	0	0	0	0	0	0	0	0	0	0	0	0
gene11379	SS1G_03875	0	0	14	5	0	0	7	2	0	0	0	0
gene1138	SS1G_13191	1	0	0	0	1	0	0	0	0	0	0	0
gene11380	SS1G_03876	40	50	44	45	62	54	51	56	49	50	54	51
gene11381	SS1G_03877	0	0	3	1	0	1	0	0	0	1	0	0
gene11382	SS1G_03878	0	0	0	0	2	1	0	1	0	0	0	0
gene11383	SS1G_03879	0	0	0	0	0	0	0	0	0	0	0	0
gene11384	SS1G_03880	0	0	0	0	0	0	0	0	0	0	0	0
gene11385	SS1G_03881	28	24	16	23	36	48	22	35	31	32	21	28
gene11386	SS1G_03882	0	8	7	5	0	10	0	3	0	0	0	0
gene11387	SS1G_03883	16	17	39	24	10	0	4	5	0	3	11	5
gene11388	SS1G_03884	0	0	0	0	0	0	0	0	0	0	0	0
gene11389	SS1G_03885	17	10	16	14	7	8	6	7	6	7	11	8
gene1139	SS1G_13192	5	6	7	6	3	3	4	4	3	3	2	3
gene11390	SS1G_03886	182	182	159	174	97	73	122	97	86	99	104	96
gene11391	SS1G_03887	143	164	134	147	156	117	128	134	143	155	171	156
gene11392	SS1G_14529	0	0	0	0	0	0	0	0	0	0	0	0
gene11393	SS1G_03888	35	31	59	42	0	7	0	2	0	0	0	0
gene11394	SS1G_03889	2	1	4	2	2	1	3	2	2	1	3	2
gene11395	SS1G_03890	0	0	0	0	0	1	0	0	0	0	0	0
gene11396	SS1G_03891	28	39	30	32	27	24	22	24	24	27	30	27
gene11397	SS1G_03892	8	5	7	7	7	7	8	7	9	5	8	8
gene11398	SS1G_03893	172	238	188	199	166	115	136	139	172	199	226	199
gene11399	SS1G_03894	407	458	360	408	416	390	426	411	453	450	376	427
gene114	SS1G_14432	0	0	0	0	1	0	0	0	0	0	0	0
gene1140	SS1G_13193	1	0	0	0	1	1	1	1	2	0	0	1
gene11400	SS1G_03895	268	253	285	269	216	212	197	208	149	214	238	200
gene11401	SS1G_03896	0	0	0	0	0	0	0	0	0	0	0	0
gene11402	SS1G_03897	0	0	0	0	0	0	1	0	0	1	0	0
gene11403	SS1G_03898	21	17	19	19	36	39	31	35	33	32	36	33
gene11404	SS1G_03899	0	0	0	0	0	0	0	0	0	0	0	0
gene11405	SS1G_03900	0	3	2	2	0	0	1	0	1	1	1	1
gene11406	SS1G_03901	2	0	1	1	0	0	1	1	0	1	0	0
gene11407	SS1G_03902	2	2	3	2	2	1	2	1	2	2	2	2
gene11408	SS1G_03903	6	0	5	4	3	5	4	4	2	5	0	2
gene11409	SS1G_03904	31	43	42	39	29	28	36	31	27	29	32	29
gene1141	SS1G_13194	1	2	2	2	0	1	1	1	1	1	1	1
gene11410	SS1G_03905	51	39	39	43	74	75	89	79	73	77	64	71
gene11411	SS1G_03906	0	0	0	0	0	0	0	0	0	0	15	5
gene11412	SS1G_03907	28	0	0	9	0	0	0	0	27	30	0	19
gene11413	SS1G_03908	0	0	0	0	0	0	0	0	0	0	0	0
gene11414	SS1G_03909	0	0	0	0	0	0	0	0	0	0	0	0
gene11415	SS1G_03910	0	0	0	0	0	0	0	0	0	0	0	0
gene11416	SS1G_03911	39	47	36	41	29	46	26	34	24	17	20	21
gene11417	SS1G_03912	6	5	6	6	4	10	2	5	2	2	3	2
gene11418	SS1G_03913	171	197	176	181	98	320	83	167	158	85	106	117
gene11419	SS1G_03914	0	0	0	0	0	0	0	0	0	0	0	0
gene1142	SS1G_13195	0	0	0	0	0	0	0	0	0	0	0	0
gene11420	SS1G_03915	0	0	0	0	0	0	0	0	0	0	0	0
gene11421	SS1G_03916	0	0	0	0	0	0	0	0	0	0	0	0
gene11422	SS1G_03917	65	74	39	59	0	0	0	0	0	0	0	0
gene11423	SS1G_03918	0	0	0	0	0	0	0	0	0	0	0	0
gene11424	SS1G_03919	0	0	0	0	0	0	0	0	0	0	0	0
gene11425	SS1G_03920	2	1	3	2	1	1	1	1	1	1	1	1
gene11426	SS1G_03921	73	92	87	84	202	105	111	139	122	115	66	101
gene11427	SS1G_03922	24	32	19	25	17	14	14	15	16	20	18	18
gene11428	SS1G_03923	22	17	16	18	10	11	12	11	11	8	14	11
gene11429	SS1G_03924	19	51	11	27	14	10	31	18	19	14	0	11
gene1143	SS1G_13196	1	1	2	1	2	3	3	3	1	1	2	1
gene11430	SS1G_03925	89	77	100	89	96	96	92	94	96	98	112	102
gene11431	SS1G_03926	236	221	223	227	177	116	136	143	153	174	190	172
gene11432	SS1G_03927	46	17	37	33	59	72	63	65	56	48	39	47
gene11433	SS1G_03928	29	25	31	28	49	52	44	48	46	36	29	37
gene11434	SS1G_03929	0	2	0	1	0	1	0	0	0	0	0	0
gene11435	SS1G_03930	4	2	2	2	0	1	2	1	1	0	0	0
gene11436	SS1G_03931	70	72	76	72	76	59	66	67	75	76	82	77
gene11437	SS1G_03932	128	164	117	136	100	84	115	100	107	111	121	113
gene11438	SS1G_03933	47	38	45	43	23	19	31	25	26	31	29	29
gene11439	SS1G_03934	9	11	9	10	11	8	9	10	10	10	8	10
gene1144	SS1G_13197	0	2	0	1	0	1	0	0	0	0	0	0
gene11440	SS1G_03935	0	0	0	0	0	0	2	1	0	0	0	0
gene11441	SS1G_03936	20	7	27	18	44	13	0	19	28	27	0	18
gene11442	SS1G_03937	101	104	98	101	113	96	107	105	83	90	104	93
gene11443	SS1G_03938	89	158	116	121	34	29	46	36	35	49	38	41
gene11444	SS1G_03939	41	49	35	42	32	32	33	32	29	38	27	31
gene11445	SS1G_03940	27	32	32	30	41	43	38	41	35	33	37	35
gene11446	SS1G_03941	4	2	7	4	3	5	5	4	4	4	7	5
gene11447	SS1G_03942	9	0	0	3	0	0	0	0	27	0	0	9
gene11448	SS1G_03943	10	0	8	6	0	8	0	3	0	0	0	0
gene11449	SS1G_03944	2	8	5	5	3	5	5	4	3	3	4	3
gene1145	SS1G_13198	0	0	1	0	0	0	0	0	0	0	0	0
gene11450	SS1G_03945	180	180	169	176	56	41	91	63	53	48	74	58
gene11451	SS1G_03946	49	48	60	52	45	48	69	54	42	41	56	46
gene11452	SS1G_03947	59	67	63	63	46	52	53	50	52	45	51	49
gene11453	SS1G_03948	0	0	0	0	0	0	0	0	0	0	0	0
gene11454	SS1G_03949	0	0	0	0	3	0	0	1	0	7	0	2
gene11455	SS1G_03950	0	0	0	0	0	0	0	0	0	0	0	0
gene11456	SS1G_03951	14	12	10	12	39	38	21	33	34	25	40	33
gene11457	SS1G_03952	54	54	52	54	85	59	54	66	78	74	92	81
gene11458	SS1G_03953	3079	3804	2860	3248	383	207	402	331	296	311	570	392
gene11459	SS1G_03954	53	79	57	63	49	44	56	50	51	62	81	65
gene1146	SS1G_13199	145	158	156	153	1028	564	621	738	737	1210	1526	1158
gene11460	SS1G_03955	302	418	309	343	345	223	272	280	289	371	357	339
gene11461	SS1G_03956	7	8	5	7	8	7	13	9	9	6	4	6
gene11462	SS1G_03957	40	31	35	35	40	24	21	28	29	29	51	36
gene11463	SS1G_03958	212	241	242	232	158	134	150	147	149	167	161	159
gene11464	SS1G_03959	0	0	0	0	0	0	0	0	0	0	0	0
gene11465	SS1G_03960	0	0	0	0	0	0	0	0	0	0	0	0
gene11466	SS1G_03961	0	0	0	0	0	0	5	2	0	0	0	0
gene11467	SS1G_03962	181	214	179	191	114	114	124	117	133	135	110	126
gene11468	SS1G_03963	12	11	15	13	7	10	13	10	10	10	10	10
gene11469	SS1G_03964	23	15	24	21	18	16	18	18	21	20	10	17
gene1147	SS1G_13200	0	1	0	0	1	1	1	1	0	0	0	0
gene11470	SS1G_03965	0	0	0	0	0	0	0	0	0	0	0	0
gene11471	SS1G_03966	0	0	0	0	0	0	0	0	0	0	0	0
gene11472	SS1G_03967	0	0	0	0	0	0	0	0	3	3	0	2
gene11473	SS1G_03968	0	0	0	0	2	0	2	1	0	0	0	0
gene11474	SS1G_03969	15	12	15	14	35	31	22	29	24	26	25	25
gene11475	SS1G_03970	0	0	0	0	0	0	0	0	0	0	0	0
gene11476	SS1G_03971	0	0	0	0	0	0	0	0	0	0	0	0
gene11477	SS1G_03972	0	0	0	0	0	0	0	0	0	0	0	0
gene11478	SS1G_03973	0	0	2	1	0	0	0	0	0	0	0	0
gene11479	SS1G_03974	24	9	16	16	11	4	22	12	14	21	24	20
gene1148	SS1G_13201	52	0	0	17	9	14	16	13	26	48	21	32
gene11480	SS1G_03975	894	954	795	881	825	749	648	741	664	826	852	781
gene11481	SS1G_03976	57	65	53	58	61	57	55	57	70	60	72	67
gene11482	SS1G_03977	89	93	115	99	63	70	79	71	64	56	71	64
gene11483	SS1G_03978	43	52	41	45	35	41	46	40	46	40	39	42
gene11484	SS1G_03979	1	0	0	0	0	0	0	0	0	0	0	0
gene11485	SS1G_03980	30	18	19	22	39	39	36	38	33	28	29	30
gene11486	SS1G_03981	0	0	0	0	0	0	0	0	23	0	0	8
gene11487	SS1G_03982	0	0	0	0	0	0	0	0	0	0	0	0
gene11488	SS1G_03983	14	17	12	14	14	12	15	14	11	12	19	14
gene11489	SS1G_03984	0	0	0	0	0	0	0	0	0	0	0	0
gene1149	SS1G_13202	19	21	17	19	37	32	23	31	25	24	28	25
gene11490	SS1G_03985	0	0	0	0	0	0	0	0	0	0	5	2
gene11491	SS1G_03986	1	0	0	0	0	0	0	0	0	0	0	0
gene11492	SS1G_02111	14	22	18	18	30	28	18	25	27	25	26	26
gene11493	SS1G_02112	1	1	6	3	0	2	3	2	2	2	2	2
gene11494	SS1G_02113	250	0	0	83	0	0	55	18	0	0	154	51
gene11495	SS1G_02114	42	34	35	37	33	35	41	36	37	37	33	36
gene11496	SS1G_02115	37	54	13	35	83	116	34	78	588	169	41	266
gene11497	SS1G_02116	0	0	0	0	0	6	0	2	0	0	0	0
gene11498	SS1G_02117	16	19	17	17	4	37	68	36	25	9	6	13
gene11499	SS1G_02118	14	0	0	5	0	0	0	0	0	0	0	0
gene115	SS1G_14433	182	184	171	179	271	196	192	220	229	275	293	266
gene1150	SS1G_13203	15	18	19	17	18	17	23	19	26	22	20	23
gene11500	SS1G_02119	15	15	15	15	8	16	25	17	9	10	4	8
gene11501	SS1G_02120	1	2	2	2	2	1	2	2	1	0	0	0
gene11502	SS1G_02121	109	149	105	121	96	105	122	107	80	106	82	89
gene11503	SS1G_02122	5	4	8	5	10	3	6	7	6	8	7	7
gene11504	SS1G_02123	41	37	32	37	44	37	40	40	35	38	45	40
gene11505	SS1G_02124	154	163	149	155	103	83	94	93	114	116	137	122
gene11506	SS1G_02125	0	0	0	0	0	0	0	0	0	0	0	0
gene11507	SS1G_02126	5	5	7	6	2	2	2	2	4	9	26	13
gene11508	SS1G_02127	0	0	0	0	0	0	0	0	0	0	0	0
gene11509	SS1G_02128	2	2	2	2	4	3	2	3	2	4	4	3
gene1151	SS1G_13204	0	0	0	0	0	0	0	0	0	0	0	0
gene11510	SS1G_02129	8	0	6	5	2	0	5	2	0	0	0	0
gene11511	SS1G_02130	0	0	0	0	0	0	0	0	0	0	0	0
gene11512	SS1G_14596	0	0	0	0	0	0	0	0	0	0	0	0
gene11513	SS1G_02131	0	0	0	0	0	0	1	0	0	1	0	0
gene11514	SS1G_02132	94	104	76	91	130	117	97	115	129	121	130	127
gene11515	SS1G_02133	342	186	373	300	69	52	56	59	56	66	85	69
gene11516	SS1G_02134	135	0	0	45	0	36	159	65	0	0	0	0
gene11517	SS1G_02135	1	0	0	0	1	0	0	0	0	0	0	0
gene11518	SS1G_02136	6	9	9	8	3	1	3	2	1	5	0	2
gene11519	SS1G_02137	0	0	0	0	0	0	0	0	0	1	0	0
gene1152	SS1G_13205	0	0	0	0	0	0	0	0	0	0	0	0
gene11520	SS1G_02138	0	0	0	0	0	0	1	0	0	0	1	1
gene11521	SS1G_02139	4	4	4	4	5	5	3	4	3	4	6	4
gene11522	SS1G_02140	64	71	58	64	46	40	36	40	16	31	27	25
gene11523	SS1G_02141	1	1	3	2	2	1	2	1	1	2	0	1
gene11524	SS1G_02142	19	25	24	23	22	19	24	22	23	18	36	26
gene11525	SS1G_02143	24	35	30	30	46	35	35	39	37	35	39	37
gene11526	SS1G_02144	0	0	0	0	0	0	0	0	0	0	0	0
gene11527	SS1G_02145	4	3	3	3	7	7	7	7	9	7	9	8
gene11528	SS1G_02146	7	5	13	8	8	5	5	6	5	7	12	8
gene11529	SS1G_02147	56	43	41	47	14	8	9	11	8	11	10	10
gene1153	SS1G_13206	0	0	1	0	0	0	0	0	0	0	0	0
gene11530	SS1G_02148	0	0	0	0	0	0	0	0	0	0	0	0
gene11531	SS1G_02149	15	10	14	13	12	8	10	10	9	14	18	14
gene11532	SS1G_02150	0	0	0	0	0	0	0	0	0	0	0	0
gene11533	SS1G_02151	0	0	0	0	1	0	0	0	0	0	0	0
gene11534	SS1G_02152	436	470	416	441	460	428	422	436	494	471	456	473
gene11535	SS1G_02153	0	0	0	0	0	0	0	0	0	0	0	0
gene11536	SS1G_02154	0	0	0	0	0	0	0	0	0	0	0	0
gene11537	SS1G_02155	21	5	27	18	12	52	89	51	18	9	18	15
gene11538	SS1G_02156	0	0	0	0	0	0	0	0	0	0	0	0
gene11539	SS1G_02157	11	8	7	8	93	110	166	123	104	58	71	78
gene1154	SS1G_13207	0	0	0	0	0	0	0	0	0	0	0	0
gene11540	SS1G_02158	0	0	0	0	0	3	0	1	0	0	18	6
gene11541	SS1G_02160	3	12	1	5	4	1	1	2	4	1	0	2
gene11542	SS1G_02161	2	0	3	2	3	2	5	4	3	4	3	3
gene11543	SS1G_02162	5	5	5	5	4	5	5	5	5	4	4	5
gene11544	SS1G_02163	25	14	21	20	3	9	12	8	8	5	4	6
gene11545	SS1G_02164	64	70	52	62	42	41	47	43	42	51	35	43
gene11546	SS1G_02165	46	44	47	46	43	40	48	44	39	43	46	43
gene11547	SS1G_02166	0	0	0	0	0	0	0	0	0	0	0	0
gene11548	SS1G_02167	0	0	0	0	0	0	0	0	0	0	0	0
gene11549	SS1G_02168	0	0	0	0	0	0	0	0	0	0	0	0
gene1155	SS1G_13208	104	0	0	35	0	0	0	0	0	0	0	0
gene11550	SS1G_02169	46	48	40	45	166	132	119	139	114	141	133	129
gene11551	SS1G_02170	0	0	0	0	0	0	0	0	0	0	0	0
gene11552	SS1G_02171	0	40	0	13	0	0	0	0	0	0	27	9
gene11553	SS1G_02172	0	0	0	0	1	2	2	1	3	4	1	3
gene11554	SS1G_02173	9	5	8	7	12	10	14	12	9	10	10	9
gene11555	SS1G_02174	2	3	2	2	3	1	4	3	1	1	1	1
gene11556	SS1G_02175	0	0	0	0	0	0	0	0	0	0	0	0
gene11557	SS1G_02176	5	7	3	5	6	2	4	4	3	4	4	4
gene11558	SS1G_02177	0	0	0	0	0	17	0	6	42	0	0	14
gene11559	SS1G_02178	124	126	108	119	222	181	163	188	166	186	157	170
gene1156	SS1G_13209	66	63	71	67	59	55	58	57	51	63	62	59
gene11560	SS1G_02179	11	14	11	12	15	17	12	14	15	11	13	13
gene11561	SS1G_02180	6	8	2	5	6	3	4	4	1	1	3	2
gene11562	SS1G_02181	40	43	35	39	37	34	35	35	36	38	36	37
gene11563	SS1G_02182	95	129	100	108	97	114	103	105	112	103	114	110
gene11564	SS1G_02183	70	115	96	94	34	42	50	42	41	33	41	38
gene11565	SS1G_02184	0	0	0	0	0	0	1	0	0	0	0	0
gene11566	SS1G_02185	0	1	0	0	0	0	0	0	0	0	0	0
gene11567	SS1G_02186	1	1	0	0	0	19	2	7	24	0	0	8
gene11568	SS1G_02187	0	0	0	0	0	0	2	1	2	1	0	1
gene11569	SS1G_14573	63	0	0	21	0	0	0	0	0	0	0	0
gene1157	SS1G_13210	46	44	45	45	33	37	32	34	32	32	30	31
gene11570	SS1G_02189	65	63	60	63	180	146	108	145	146	149	181	159
gene11571	SS1G_02190	2	2	2	2	1	2	1	1	0	1	0	0
gene11572	SS1G_02191	203	235	186	208	121	117	138	125	137	151	136	141
gene11573	SS1G_02192	139	179	166	161	125	124	129	126	120	108	116	114
gene11574	SS1G_02193	21	28	22	24	25	24	25	25	25	27	24	25
gene11575	SS1G_02194	1	0	0	0	2	1	1	1	1	2	1	1
gene11576	SS1G_14561	0	0	0	0	0	0	0	0	0	0	0	0
gene11577	SS1G_02195	64	48	70	61	60	52	57	56	65	68	68	67
gene11578	SS1G_02196	0	0	0	0	0	0	0	0	0	0	0	0
gene11579	SS1G_02197	1	0	1	1	0	0	0	0	0	0	0	0
gene1158	SS1G_13211	9	10	15	11	9	8	9	9	10	8	4	7
gene11580	SS1G_02198	28	30	39	32	28	37	39	35	30	34	29	31
gene11581	SS1G_02199	21	19	18	20	19	21	23	21	22	28	23	24
gene11582	SS1G_02200	216	228	234	226	198	199	215	204	194	207	179	193
gene11583	SS1G_02201	22	25	27	25	20	22	24	22	24	22	18	21
gene11584	SS1G_02202	82	64	79	75	102	117	93	104	91	107	114	104
gene11585	SS1G_02203	132	126	113	124	57	104	97	86	107	111	96	105
gene11586	SS1G_02204	5	13	0	6	0	0	0	0	0	0	6	2
gene11587	SS1G_02205	0	0	0	0	4	0	0	1	3	4	0	2
gene11588	SS1G_02206	22	23	21	22	16	18	17	17	16	19	16	17
gene11589	SS1G_02207	1	3	4	3	1	4	2	3	5	4	8	6
gene1159	SS1G_13212	208	214	209	210	182	183	177	181	171	170	173	171
gene11590	SS1G_02208	122	137	131	130	107	103	124	111	118	110	135	121
gene11591	SS1G_02209	39	39	43	40	24	15	19	19	8	12	8	9
gene11592	SS1G_02210	9	12	12	11	2	4	8	5	4	5	0	3
gene11593	SS1G_02211	1	1	0	0	5	7	4	5	4	3	3	4
gene11594	SS1G_02212	0	0	0	0	0	0	0	0	0	0	0	0
gene11595	SS1G_02213	0	1	1	1	0	0	0	0	0	0	0	0
gene11596	SS1G_02214	0	0	0	0	0	0	0	0	0	0	0	0
gene11597	SS1G_02215	0	0	0	0	0	0	0	0	0	0	0	0
gene11598	SS1G_02216	94	67	63	75	143	148	97	129	134	123	133	130
gene11599	SS1G_02217	84	84	98	89	43	33	40	39	44	31	58	44
gene116	SS1G_14434	6	6	4	5	6	15	18	13	11	11	7	10
gene1160	SS1G_13213	869	958	805	877	569	414	460	481	483	499	586	522
gene11600	SS1G_02218	68	79	74	73	73	112	118	101	116	71	40	75
gene11601	SS1G_02219	33	37	30	33	24	27	25	25	29	27	28	28
gene11602	SS1G_02220	0	0	0	0	9	0	0	3	0	0	0	0
gene11603	SS1G_02221	0	1	1	1	0	0	0	0	0	0	0	0
gene11604	SS1G_02222	22	18	23	21	36	45	35	39	32	34	26	31
gene11605	SS1G_02223	46	58	51	52	37	49	44	43	43	43	42	43
gene11606	SS1G_02224	47	38	40	42	86	77	48	70	75	68	72	72
gene11607	SS1G_02225	0	1	0	0	0	1	0	0	0	0	0	0
gene11608	SS1G_02226	21	24	25	23	26	22	31	26	22	23	22	22
gene11609	SS1G_02227	7	7	7	7	9	9	9	9	9	8	9	8
gene1161	SS1G_13214	391	433	461	428	266	215	347	276	219	207	286	237
gene11610	SS1G_02228	1	2	3	2	3	2	3	3	2	2	2	2
gene11611	SS1G_02229	1	0	0	0	0	2	0	1	0	0	0	0
gene11612	SS1G_02230	562	607	588	586	458	384	490	444	400	454	517	457
gene11613	SS1G_02231	42	37	45	41	89	95	53	79	75	77	72	75
gene11614	SS1G_02232	25	24	21	23	34	33	26	31	29	33	36	33
gene11615	SS1G_02233	136	130	136	134	86	61	75	74	80	90	93	88
gene11616	SS1G_02234	9	6	5	7	16	13	9	13	12	12	13	13
gene11617	SS1G_02235	44	29	44	39	83	63	43	63	74	68	72	71
gene11618	SS1G_02236	145	178	137	153	90	55	59	68	101	108	39	82
gene11619	SS1G_02237	1	0	1	1	0	1	0	0	1	0	0	0
gene1162	SS1G_13215	33	45	30	36	10	18	20	16	15	15	21	17
gene11620	SS1G_02238	93	141	94	109	40	19	21	27	9	77	34	40
gene11621	SS1G_02239	0	0	0	0	0	0	0	0	0	0	0	0
gene11622	SS1G_02240	109	84	131	108	31	34	54	40	36	43	40	40
gene11623	SS1G_02241	0	0	0	0	0	0	0	0	0	0	0	0
gene11624	SS1G_02242	0	0	0	0	0	0	0	0	0	4	0	1
gene11625	SS1G_02243	0	0	0	0	3	3	9	5	8	10	0	6
gene11626	SS1G_02244	0	0	0	0	0	0	2	1	0	2	0	1
gene11627	SS1G_02245	14	7	22	14	4	7	10	7	4	4	4	4
gene11628	SS1G_02246	7	6	7	7	3	4	2	3	3	6	5	5
gene11629	SS1G_02247	14	21	18	18	13	12	12	12	13	12	13	13
gene1163	SS1G_13216	0	0	0	0	0	0	0	0	0	0	0	0
gene11630	SS1G_02248	0	0	0	0	0	0	0	0	0	0	0	0
gene11631	SS1G_02249	53	42	54	50	17	16	16	16	14	10	5	9
gene11632	SS1G_02250	548	466	501	505	447	669	674	597	802	737	914	818
gene11633	SS1G_02251	80	81	82	81	46	59	53	53	53	33	70	52
gene11634	SS1G_14641	0	0	0	0	0	0	0	0	37	0	0	12
gene11635	SS1G_02252	0	0	0	0	0	0	0	0	0	0	0	0
gene11636	SS1G_02253	0	0	1	0	0	1	1	1	2	0	0	1
gene11637	SS1G_02254	40	33	35	36	54	49	38	47	40	37	35	37
gene11638	SS1G_02255	32	25	25	27	23	22	22	23	15	22	19	19
gene11639	SS1G_02256	57	51	65	58	68	54	58	60	51	61	62	58
gene1164	SS1G_13217	212	232	141	195	260	171	132	188	173	294	340	269
gene11640	SS1G_02257	24	25	27	25	36	38	32	35	34	32	36	34
gene11641	SS1G_02258	16	24	15	18	20	26	30	25	24	22	26	24
gene11642	SS1G_02259	254	203	266	241	416	313	317	349	299	288	306	298
gene11643	SS1G_02260	2252	2852	2500	2535	1358	1579	1313	1416	1078	1071	1324	1158
gene11644	SS1G_02261	4	7	5	5	18	15	5	13	56	10	3	23
gene11645	SS1G_02262	8	7	6	7	17	22	12	17	13	13	12	13
gene11646	SS1G_02263	4	2	4	3	23	21	9	18	21	21	12	18
gene11647	SS1G_02264	32	28	31	30	30	37	29	32	37	34	29	33
gene11648	SS1G_02265	33	37	32	34	25	40	39	35	35	29	28	31
gene11649	SS1G_02266	1978	1940	1804	1908	2247	2111	2245	2201	2023	1777	1953	1917
gene1165	SS1G_13218	0	0	0	0	0	0	0	0	0	0	0	0
gene11650	SS1G_02267	8	5	7	7	15	11	7	11	8	11	16	11
gene11651	SS1G_14686	0	0	0	0	0	0	0	0	0	0	0	0
gene11652	SS1G_02268	12	9	13	11	7	10	14	10	8	9	13	10
gene11653	SS1G_02269	34	39	36	37	32	31	29	31	27	24	28	27
gene11654	SS1G_02270	27	24	23	25	15	0	0	5	0	0	0	0
gene11655	SS1G_02271	21	15	21	19	35	36	29	33	31	32	35	33
gene11656	SS1G_02272	318	324	288	310	271	260	243	258	273	273	246	264
gene11657	SS1G_02273	17	17	15	16	21	21	17	20	21	18	15	18
gene11658	SS1G_02274	0	0	0	0	0	0	0	0	0	0	0	0
gene11659	SS1G_02275	29	29	34	31	43	43	30	39	47	43	43	44
gene1166	SS1G_13219	0	0	0	0	0	0	0	0	0	0	0	0
gene11660	SS1G_02276	39	44	48	44	23	36	32	30	29	25	28	27
gene11661	SS1G_02277	14	0	0	5	8	12	19	13	2	5	0	3
gene11662	SS1G_02278	62	56	53	57	47	39	42	43	50	38	52	46
gene11663	SS1G_02279	156	210	147	171	163	150	171	161	109	151	137	132
gene11664	SS1G_02280	4	0	0	1	0	3	4	2	0	0	0	0
gene11665	SS1G_02281	71	70	63	68	206	734	499	480	380	128	92	200
gene11666	SS1G_02282	13	15	11	13	16	15	16	16	14	15	15	15
gene11667	SS1G_02283	587	320	475	460	263	194	216	224	313	224	219	252
gene11668	SS1G_02284	21	12	11	14	33	23	21	26	39	21	32	31
gene11669	SS1G_02285	77	54	68	67	29	31	58	39	36	45	48	43
gene1167	SS1G_13220	551	428	248	409	0	15	16	10	0	0	0	0
gene11670	SS1G_02286	53	48	61	54	39	30	49	39	39	46	48	44
gene11671	SS1G_02287	11	12	14	12	15	15	15	15	16	14	13	14
gene11672	SS1G_02288	40	45	44	43	7	10	19	12	12	12	12	12
gene11673	SS1G_02289	5	2	3	3	4	5	4	4	5	5	3	4
gene11674	SS1G_02290	0	0	0	0	0	0	0	0	3	0	0	1
gene11675	SS1G_02291	8	0	14	7	0	7	0	2	0	0	0	0
gene11676	SS1G_02292	5	5	3	4	17	15	12	15	15	12	17	15
gene11677	SS1G_02293	8	5	6	6	11	18	8	12	14	11	12	12
gene11678	SS1G_02294	758	650	507	638	394	405	576	458	310	588	310	403
gene11679	SS1G_02295	14	11	11	12	9	5	10	8	7	13	9	10
gene1168	SS1G_13221	89	139	101	110	81	63	91	78	115	80	66	87
gene11680	SS1G_02296	139	123	140	134	139	105	118	120	129	128	151	136
gene11681	SS1G_02297	5	5	5	5	8	5	5	6	8	6	10	8
gene11682	SS1G_02298	0	0	0	0	0	0	0	0	0	0	0	0
gene11683	SS1G_02299	0	0	0	0	0	0	0	0	0	0	0	0
gene11684	SS1G_14600	0	0	0	0	0	0	0	0	0	0	0	0
gene11685	SS1G_02300	33	31	44	36	32	22	42	32	29	35	29	31
gene11686	SS1G_02301	5	10	7	7	5	8	7	7	9	7	7	8
gene11687	SS1G_02302	0	0	0	0	0	0	0	0	0	0	0	0
gene11688	SS1G_02303	4	49	7	20	8	0	3	4	11	0	0	4
gene11689	SS1G_02304	12	10	6	10	46	49	44	46	45	40	29	38
gene1169	SS1G_13222	1	1	1	1	0	0	0	0	0	0	0	0
gene11690	SS1G_02305	0	0	0	0	0	0	0	0	0	0	0	0
gene11691	SS1G_02306	0	0	0	0	0	0	0	0	0	0	0	0
gene11692	SS1G_02307	0	0	0	0	0	0	0	0	0	0	0	0
gene11693	SS1G_02308	0	0	1	0	0	0	1	0	0	0	0	0
gene11694	SS1G_02309	1	0	6	2	2	1	2	2	1	1	2	1
gene11695	SS1G_02310	1	0	1	1	2	1	2	2	2	1	2	2
gene11696	SS1G_02311	0	0	1	0	0	0	1	1	1	0	3	2
gene11697	SS1G_02312	1	3	2	2	0	1	2	1	0	0	0	0
gene11698	SS1G_02313	0	0	0	0	0	0	0	0	0	0	0	0
gene11699	SS1G_02314	0	0	0	0	0	0	0	0	0	0	0	0
gene117	SS1G_14435	84	94	81	86	103	127	126	119	99	102	113	105
gene1170	SS1G_13223	0	0	1	0	0	1	0	0	0	2	2	1
gene11700	SS1G_02315	1	0	3	1	0	0	0	0	0	1	0	0
gene11701	SS1G_02316	0	0	2	1	2	1	0	1	0	1	0	0
gene11702	SS1G_02317	0	4	1	2	0	2	1	1	0	1	0	0
gene11703	SS1G_02318	24	19	25	23	22	10	20	17	21	14	7	14
gene11704	SS1G_02319	27	20	25	24	29	24	25	26	25	28	29	27
gene11705	SS1G_02320	25	19	22	22	32	14	19	22	17	16	17	17
gene11706	SS1G_02321	0	0	0	0	0	0	0	0	0	0	0	0
gene11707	SS1G_02322	38	53	61	51	36	29	37	34	29	41	41	37
gene11708	SS1G_02323	82	92	65	80	44	52	58	51	53	59	38	50
gene11709	SS1G_02324	0	0	0	0	0	0	0	0	0	0	0	0
gene1171	SS1G_14575	0	0	0	0	0	0	0	0	0	0	0	0
gene11710	SS1G_02325	4	7	0	3	6	1	2	3	0	2	0	1
gene11711	SS1G_02326	190	202	181	191	81	96	65	81	67	71	79	72
gene11712	SS1G_02327	0	0	0	0	0	0	0	0	0	0	0	0
gene11713	SS1G_02328	29	36	28	31	26	30	22	26	17	21	22	20
gene11714	SS1G_02329	1	1	0	1	1	1	1	1	1	1	2	1
gene11715	SS1G_02330	3	0	0	1	0	6	0	2	0	0	8	3
gene11716	SS1G_02331	0	1	1	1	1	1	1	1	0	1	1	1
gene11717	SS1G_02332	45	39	61	48	93	61	55	70	60	71	91	74
gene11718	SS1G_02333	60	0	20	27	621	210	245	359	152	367	234	251
gene11719	SS1G_02334	36	29	45	37	99	344	461	302	299	118	214	210
gene1172	SS1G_13224	0	0	0	0	1	1	1	1	1	1	1	1
gene11720	SS1G_02335	0	0	10	3	2	0	0	1	0	0	0	0
gene11721	SS1G_02336	350	372	337	353	162	143	186	164	147	195	159	167
gene11722	SS1G_02337	19	17	17	18	17	12	9	12	18	15	17	16
gene11723	SS1G_02338	30	43	41	38	15	38	35	29	29	18	10	19
gene11724	SS1G_02339	24	23	25	24	11	14	17	14	13	13	9	12
gene11725	SS1G_02340	3	2	2	2	11	5	6	7	7	14	14	11
gene11726	SS1G_02341	0	0	0	0	0	0	0	0	0	0	0	0
gene11727	SS1G_02342	2	2	1	2	5	4	3	4	4	4	4	4
gene11728	SS1G_02343	0	0	0	0	0	0	0	0	0	0	0	0
gene11729	SS1G_02344	0	0	0	0	0	0	0	0	0	0	0	0
gene1173	SS1G_13225	152	175	151	159	134	157	164	152	136	171	130	145
gene11730	SS1G_02345	2	0	0	1	0	0	0	0	0	0	0	0
gene11731	SS1G_02346	0	0	0	0	0	0	0	0	0	0	0	0
gene11732	SS1G_02347	0	0	0	0	0	0	0	0	0	0	0	0
gene11733	SS1G_02348	0	0	0	0	0	0	1	0	0	0	0	0
gene11734	SS1G_02349	0	1	0	0	0	0	0	0	0	1	0	0
gene11735	SS1G_02350	3	6	4	4	1	2	2	2	1	1	3	2
gene11736	SS1G_02351	174	126	129	143	316	200	169	229	263	261	278	267
gene11737	SS1G_02352	0	0	0	0	0	0	0	0	0	0	0	0
gene11738	SS1G_02353	0	0	0	0	2	0	0	1	0	0	0	0
gene11739	SS1G_02354	0	0	0	0	29	19	20	22	12	19	11	14
gene1174	SS1G_13226	0	1	0	0	0	0	0	0	0	0	0	0
gene11740	SS1G_02355	0	0	0	0	0	0	0	0	0	0	0	0
gene11741	SS1G_02356	0	0	0	0	0	1	0	0	1	0	0	0
gene11742	SS1G_02357	6	0	0	2	0	0	5	2	0	0	0	0
gene11743	SS1G_02358	0	0	0	0	0	0	0	0	0	0	0	0
gene11744	SS1G_02359	0	0	0	0	0	0	0	0	0	0	0	0
gene11745	SS1G_02360	0	0	0	0	0	0	0	0	0	0	0	0
gene11746	SS1G_02361	0	0	1	0	0	0	0	0	0	0	0	0
gene11747	SS1G_02362	0	0	0	0	0	0	0	0	0	0	0	0
gene11748	SS1G_02363	0	0	0	0	0	0	0	0	0	0	0	0
gene11749	SS1G_02364	0	0	0	0	0	0	0	0	0	0	0	0
gene1175	SS1G_13227	3	0	2	1	0	0	0	0	0	0	0	0
gene11750	SS1G_02365	0	0	0	0	0	0	0	0	0	0	0	0
gene11751	SS1G_02366	0	0	0	0	0	0	0	0	0	0	0	0
gene11752	SS1G_02367	0	0	31	10	0	29	0	10	18	40	0	19
gene11753	SS1G_02368	5	8	16	10	7	3	1	4	0	10	11	7
gene11754	SS1G_02369	46	32	54	44	119	128	112	120	186	201	219	202
gene11755	SS1G_02370	60	39	49	50	163	151	114	143	176	184	206	189
gene11756	SS1G_02371	0	0	0	0	0	0	3	1	0	0	0	0
gene11757	SS1G_02372	48	48	45	47	57	54	46	53	59	63	65	62
gene11758	SS1G_02373	236	264	233	244	96	73	118	96	120	103	132	118
gene11759	SS1G_02374	24	24	21	23	39	31	25	32	33	32	34	33
gene1176	SS1G_13228	0	0	0	0	0	1	0	0	0	0	0	0
gene11760	SS1G_02375	15	23	15	18	15	13	15	14	10	14	11	12
gene11761	SS1G_02376	26	16	27	23	34	37	27	33	36	34	34	35
gene11762	SS1G_02377	3	7	4	5	7	8	7	7	5	3	4	4
gene11763	SS1G_02378	345	290	359	331	304	255	244	268	219	312	209	247
gene11764	SS1G_02379	332	285	375	331	369	278	231	293	273	378	286	312
gene11765	SS1G_02380	20	14	26	20	15	28	15	19	17	25	41	28
gene11766	SS1G_02381	0	0	0	0	0	0	0	0	0	0	0	0
gene11767	SS1G_02382	1	1	0	1	0	0	0	0	11	11	12	11
gene11768	SS1G_02383	3	5	2	3	1	1	1	1	19	16	11	15
gene11769	SS1G_02384	34	41	34	36	43	41	38	41	40	41	49	43
gene1177	SS1G_13229	38	23	43	35	166	143	80	130	75	154	94	108
gene11770	SS1G_02385	10	6	5	7	17	19	15	17	21	18	11	17
gene11771	SS1G_02386	59	55	46	53	33	33	62	43	21	31	28	27
gene11772	SS1G_02387	2202	2729	2389	2440	1280	1408	2014	1568	2040	1371	1492	1634
gene11773	SS1G_02388	30	31	27	29	153	125	95	124	113	148	202	154
gene11774	SS1G_02389	0	0	0	0	6	5	0	4	0	0	0	0
gene11775	SS1G_02390	241	241	194	225	68	40	59	55	45	71	36	51
gene11776	SS1G_02391	0	0	0	0	0	0	0	0	0	0	0	0
gene11777	SS1G_02392	9	12	6	9	18	16	16	17	14	16	10	13
gene11778	SS1G_02393	0	0	0	0	0	0	0	0	0	0	0	0
gene11779	SS1G_02394	5	13	4	7	10	6	5	7	4	7	4	5
gene1178	SS1G_13230	158	129	137	141	214	179	161	185	184	191	174	183
gene11780	SS1G_02395	29	29	26	28	90	94	51	78	70	56	41	56
gene11781	SS1G_02396	3	0	4	2	6	2	5	4	0	0	0	0
gene11782	SS1G_14551	0	0	0	0	0	0	0	0	0	0	0	0
gene11783	SS1G_02397	1	0	1	1	1	1	1	1	2	2	1	1
gene11784	SS1G_02398	445	481	440	455	335	313	382	343	341	383	343	356
gene11785	SS1G_02399	25	20	26	24	61	50	31	47	74	98	96	90
gene11786	SS1G_02400	2	2	4	2	1	1	0	1	0	1	0	1
gene11787	SS1G_02401	2	0	1	1	1	0	1	0	1	0	0	0
gene11788	SS1G_02402	7	6	5	6	5	5	6	6	3	7	4	5
gene11789	SS1G_02403	1	1	1	1	2	3	0	2	2	1	1	2
gene1179	SS1G_13231	0	0	0	0	0	0	0	0	0	0	0	0
gene11790	SS1G_02404	13	16	12	14	19	16	15	16	17	14	12	14
gene11791	SS1G_02405	40	46	50	45	75	81	73	76	71	53	58	60
gene11792	SS1G_02406	47	65	64	59	42	44	44	43	45	48	57	50
gene11793	SS1G_14701	0	0	0	0	0	0	0	0	0	0	0	0
gene11794	SS1G_02407	17	12	17	15	20	27	19	22	25	22	13	20
gene11795	SS1G_02408	18	19	19	19	9	12	13	11	12	12	13	12
gene11796	SS1G_02409	156	222	195	191	221	298	365	295	285	250	244	260
[truncated: 12,638 more rows]

## Sheet: GO Westar - up regulated
Westar - upregulated GO terms		# of genes from input gene list	# of input genes	Total # of S. sclerotiorum genes within GO term	# of S. sclerotiorum Genes	p-value
GO:0000036	ACP phosphopantetheine attachment site binding involved in fatty acid biosynthetic process	3	487	35	14503	0.083026
GO:0000059	protein import into nucleus, docking	1	487	8	14503	0.211599
GO:0000062	fatty-acyl-CoA binding	1	487	2	14503	0.0649079
GO:0000070	mitotic sister chromatid segregation	1	487	6	14503	0.1699
GO:0000079	regulation of cyclin-dependent protein serine/threonine kinase activity	4	487	9	14503	0.000133626
GO:0000122	negative regulation of transcription from RNA polymerase II promoter	1	487	3	14503	0.0940987
GO:0000139	Golgi membrane	1	487	12	14503	0.276919
GO:0000145	exocyst	2	487	5	14503	0.0101614
GO:0000151	ubiquitin ligase complex	1	487	3	14503	0.0940987
GO:0000155	phosphorelay sensor kinase activity	5	487	24	14503	0.000935335
GO:0000156	phosphorelay response regulator activity	5	487	24	14503	0.000935335
GO:0000160	phosphorelay signal transduction system	6	487	26	14503	0.000163055
GO:0000272	polysaccharide catabolic process	1	487	14	14503	0.301765
GO:0000287	magnesium ion binding	2	487	51	14503	0.270177
GO:0000403	Y-form DNA binding	1	487	1	14503	0.0335793
GO:0000723	telomere maintenance	1	487	3	14503	0.0940987
GO:0000724	double-strand break repair via homologous recombination	1	487	1	14503	0.0335793
GO:0000783	nuclear telomere cap complex	1	487	1	14503	0.0335793
GO:0000785	chromatin	2	487	41	14503	0.244424
GO:0000790	nuclear chromatin	2	487	11	14503	0.0455659
GO:0000794	condensed nuclear chromosome	1	487	1	14503	0.0335793
GO:0000908	taurine dioxygenase activity	1	487	2	14503	0.0649079
GO:0003677	DNA binding	23	487	565	14503	0.0562186
GO:0003682	chromatin binding	3	487	44	14503	0.123678
GO:0003700	sequence-specific DNA binding transcription factor activity	17	487	193	14503	0.000188871
GO:0003702	RNA polymerase II transcription factor activity	1	487	13	14503	0.289935
GO:0003756	protein disulfide isomerase activity	1	487	2	14503	0.0649079
GO:0003779	actin binding	1	487	24	14503	0.367732
GO:0003824	catalytic activity	12	487	240	14503	0.0489347
GO:0003844	1,4-alpha-glucan branching enzyme activity	1	487	1	14503	0.0335793
GO:0003871	5-methyltetrahydropteroyltriglutamate-homocysteine S-methyltransferase activity	2	487	3	14503	0.00326307
GO:0003884	D-amino-acid oxidase activity	1	487	1	14503	0.0335793
GO:0003887	DNA-directed DNA polymerase activity	1	487	20	14503	0.351278
GO:0003899	RNA polymerase I activity	1	487	26	14503	0.372081
GO:0003939	L-iditol 2-dehydrogenase activity	1	487	3	14503	0.0940987
GO:0003968	RNA-directed RNA polymerase activity	1	487	3	14503	0.0940987
GO:0003993	acid phosphatase activity	1	487	12	14503	0.276919
GO:0003995	acyl-CoA dehydrogenase activity	1	487	9	14503	0.230067
GO:0004096	catalase activity	1	487	8	14503	0.211599
GO:0004177	aminopeptidase activity	2	487	17	14503	0.0918547
GO:0004181	metallocarboxypeptidase activity	1	487	11	14503	0.262651
GO:0004198	calcium-dependent cysteine-type endopeptidase activity	1	487	4	14503	0.12126
GO:0004221	ubiquitin thiolesterase activity	1	487	22	14503	0.360907
GO:0004252	serine-type endopeptidase activity	2	487	29	14503	0.182199
GO:0004362	glutathione-disulfide reductase activity	1	487	1	14503	0.0335793
GO:0004386	helicase activity	3	487	34	14503	0.0785366
GO:0004396	hexokinase activity	1	487	2	14503	0.0649079
GO:0004420	hydroxymethylglutaryl-CoA reductase (NADPH) activity	1	487	2	14503	0.0649079
GO:0004497	monooxygenase activity	8	487	200	14503	0.127185
GO:0004499	N,N-dimethylaniline monooxygenase activity	1	487	18	14503	0.338483
GO:0004553	hydrolase activity, hydrolyzing O-glycosyl compounds	6	487	85	14503	0.0420177
GO:0004559	alpha-mannosidase activity	1	487	1	14503	0.0335793
GO:0004568	chitinase activity	1	487	15	14503	0.312474
GO:0004571	mannosyl-oligosaccharide 1,2-alpha-mannosidase activity	1	487	10	14503	0.247058
GO:0004573	mannosyl-oligosaccharide glucosidase activity	1	487	2	14503	0.0649079
GO:0004602	glutathione peroxidase activity	1	487	1	14503	0.0335793
GO:0004620	phospholipase activity	1	487	3	14503	0.0940987
GO:0004629	phospholipase C activity	1	487	4	14503	0.12126
GO:0004645	phosphorylase activity	1	487	1	14503	0.0335793
GO:0004657	proline dehydrogenase activity	1	487	2	14503	0.0649079
GO:0004674	protein serine/threonine kinase activity	7	487	81	14503	0.0132003
GO:0004707	MAP kinase activity	1	487	3	14503	0.0940987
GO:0004713	protein tyrosine kinase activity	1	487	21	14503	0.356465
GO:0004725	protein tyrosine phosphatase activity	2	487	13	14503	0.0603677
GO:0004765	shikimate kinase activity	1	487	3	14503	0.0940987
GO:0004777	succinate-semialdehyde dehydrogenase (NAD) activity	1	487	2	14503	0.0649079
GO:0004806	triglyceride lipase activity	1	487	8	14503	0.211599
GO:0004864	protein phosphatase inhibitor activity	1	487	1	14503	0.0335793
GO:0004871	signal transducer activity	1	487	22	14503	0.360907
GO:0004872	receptor activity	3	487	15	14503	0.011393
GO:0005052	peroxisome matrix targeting signal-1 binding	1	487	1	14503	0.0335793
GO:0005083	GTPase regulator activity	1	487	1	14503	0.0335793
GO:0005089	Rho guanyl-nucleotide exchange factor activity	1	487	7	14503	0.191571
GO:0005198	structural molecule activity	4	487	16	14503	0.00152243
GO:0005388	calcium-transporting ATPase activity	1	487	3	14503	0.0940987
GO:0005488	binding	21	487	392	14503	0.0109187
GO:0005506	iron ion binding	3	487	83	14503	0.227015
GO:0005507	copper ion binding	2	487	24	14503	0.146867
GO:0005509	calcium ion binding	5	487	47	14503	0.0154846
GO:0005515	protein binding	19	487	287	14503	0.00217282
GO:0005524	ATP binding	27	487	674	14503	0.0521402
GO:0005578	proteinaceous extracellular matrix	1	487	2	14503	0.0649079
GO:0005622	intracellular	16	487	252	14503	0.00612765
GO:0005634	nucleus	43	487	913	14503	0.00552866
GO:0005643	nuclear pore	1	487	25	14503	0.370197
GO:0005680	anaphase-promoting complex	1	487	6	14503	0.1699
GO:0005724	nuclear telomeric heterochromatin	1	487	2	14503	0.0649079
GO:0005773	vacuole	1	487	16	14503	0.322125
GO:0005777	peroxisome	1	487	10	14503	0.247058
GO:0005778	peroxisomal membrane	1	487	5	14503	0.146494
GO:0005783	endoplasmic reticulum	3	487	72	14503	0.214485
GO:0005789	endoplasmic reticulum membrane	1	487	21	14503	0.356465
GO:0005815	microtubule organizing center	1	487	6	14503	0.1699
GO:0005829	cytosol	11	487	221	14503	0.0559634
GO:0005923	bicellular tight junction	1	487	1	14503	0.0335793
GO:0005975	carbohydrate metabolic process	13	487	182	14503	0.00514775
GO:0005978	glycogen biosynthetic process	1	487	3	14503	0.0940987
GO:0006013	mannose metabolic process	1	487	1	14503	0.0335793
GO:0006032	chitin catabolic process	1	487	15	14503	0.312474
GO:0006066	alcohol metabolic process	2	487	20	14503	0.115863
GO:0006096	glycolytic process	1	487	17	14503	0.330776
GO:0006139	nucleobase-containing compound metabolic process	1	487	17	14503	0.330776
GO:0006189	'de novo' IMP biosynthetic process	1	487	7	14503	0.191571
GO:0006284	base-excision repair	1	487	8	14503	0.211599
GO:0006325	chromatin organization	1	487	1	14503	0.0335793
GO:0006333	chromatin assembly or disassembly	2	487	42	14503	0.248038
GO:0006342	chromatin silencing	1	487	7	14503	0.191571
GO:0006348	chromatin silencing at telomere	1	487	5	14503	0.146494
GO:0006350	transcription, DNA-templated	7	487	64	14503	0.00419125
GO:0006352	DNA-templated transcription, initiation	1	487	10	14503	0.247058
GO:0006355	regulation of transcription, DNA-templated	23	487	233	14503	2.7218e-06
GO:0006357	regulation of transcription from RNA polymerase II promoter	1	487	28	14503	0.37425
GO:0006368	transcription elongation from RNA polymerase II promoter	1	487	3	14503	0.0940987
GO:0006457	protein folding	3	487	55	14503	0.16844
GO:0006468	protein phosphorylation	9	487	155	14503	0.0413642
GO:0006470	protein dephosphorylation	1	487	19	14503	0.3453
GO:0006476	protein deacetylation	1	487	6	14503	0.1699
GO:0006506	GPI anchor biosynthetic process	2	487	16	14503	0.0838556
GO:0006508	proteolysis	9	487	184	14503	0.0752138
GO:0006511	ubiquitin-dependent protein catabolic process	2	487	40	14503	0.240568
GO:0006537	glutamate biosynthetic process	1	487	3	14503	0.0940987
GO:0006562	proline catabolic process	1	487	2	14503	0.0649079
GO:0006596	polyamine biosynthetic process	1	487	5	14503	0.146494
GO:0006621	protein retention in ER lumen	1	487	2	14503	0.0649079
GO:0006629	lipid metabolic process	5	487	46	14503	0.0143146
GO:0006631	fatty acid metabolic process	1	487	3	14503	0.0940987
GO:0006672	ceramide metabolic process	1	487	3	14503	0.0940987
GO:0006749	glutathione metabolic process	1	487	1	14503	0.0335793
GO:0006754	ATP biosynthetic process	1	487	16	14503	0.322125
GO:0006813	potassium ion transport	1	487	6	14503	0.1699
GO:0006816	calcium ion transport	1	487	3	14503	0.0940987
GO:0006865	amino acid transport	2	487	43	14503	0.251413
GO:0006886	intracellular protein transport	4	487	71	14503	0.125452
GO:0006890	retrograde vesicle-mediated transport, Golgi to ER	1	487	2	14503	0.0649079
GO:0006893	Golgi to plasma membrane transport	1	487	1	14503	0.0335793
GO:0006904	vesicle docking involved in exocytosis	1	487	6	14503	0.1699
GO:0006914	autophagy	2	487	18	14503	0.0998768
GO:0006950	response to stress	3	487	34	14503	0.0785366
GO:0006979	response to oxidative stress	1	487	14	14503	0.301765
GO:0007020	microtubule nucleation	1	487	2	14503	0.0649079
GO:0007049	cell cycle	1	487	22	14503	0.360907
GO:0007089	traversing start control point of mitotic cell cycle	1	487	1	14503	0.0335793
GO:0007154	cell communication	1	487	15	14503	0.312474
GO:0007165	signal transduction	3	487	38	14503	0.0966288
GO:0007186	G-protein coupled receptor signaling pathway	1	487	15	14503	0.312474
GO:0007242	intracellular signal transduction	1	487	13	14503	0.289935
GO:0008023	transcription elongation factor complex	1	487	1	14503	0.0335793
GO:0008081	phosphoric diester hydrolase activity	1	487	6	14503	0.1699
GO:0008138	protein tyrosine/serine/threonine phosphatase activity	1	487	8	14503	0.211599
GO:0008152	metabolic process	23	487	334	14503	0.000534065
GO:0008168	methyltransferase activity	5	487	74	14503	0.0650356
GO:0008171	O-methyltransferase activity	1	487	9	14503	0.230067
GO:0008199	ferric iron binding	2	487	7	14503	0.0199351
GO:0008233	peptidase activity	2	487	22	14503	0.131588
GO:0008234	cysteine-type peptidase activity	2	487	8	14503	0.0256909
GO:0008235	metalloexopeptidase activity	1	487	7	14503	0.191571
GO:0008236	serine-type peptidase activity	1	487	18	14503	0.338483
GO:0008239	dipeptidyl-peptidase activity	1	487	5	14503	0.146494
GO:0008260	3-oxoacid CoA-transferase activity	1	487	2	14503	0.0649079
GO:0008270	zinc ion binding	51	487	912	14503	0.000105788
GO:0008299	isoprenoid biosynthetic process	1	487	8	14503	0.211599
GO:0008415	transferase activity, transferring acyl groups	3	487	33	14503	0.0740849
GO:0008565	protein transporter activity	1	487	23	14503	0.364649
GO:0008610	lipid biosynthetic process	1	487	5	14503	0.146494
GO:0008643	carbohydrate transport	1	487	13	14503	0.289935
GO:0008654	phospholipid biosynthetic process	1	487	11	14503	0.262651
GO:0008825	cyclopropane-fatty-acyl-phospholipid synthase activity	1	487	3	14503	0.0940987
GO:0008864	formyltetrahydrofolate deformylase activity	1	487	2	14503	0.0649079
GO:0008892	guanine deaminase activity	1	487	2	14503	0.0649079
GO:0009055	electron carrier activity	16	487	297	14503	0.0201236
GO:0009058	biosynthetic process	2	487	56	14503	0.275122
GO:0009086	methionine biosynthetic process	2	487	9	14503	0.0319259
GO:0009276	Gram-negative-bacterium-type cell wall	1	487	3	14503	0.0940987
GO:0009311	oligosaccharide metabolic process	1	487	2	14503	0.0649079
GO:0009374	biotin binding	1	487	4	14503	0.12126
GO:0009395	phospholipid catabolic process	1	487	3	14503	0.0940987
GO:0009405	pathogenesis	7	487	50	14503	0.00108156
GO:0009712	catechol-containing compound metabolic process	2	487	4	14503	0.00630786
GO:0009847	spore germination	2	487	23	14503	0.139294
GO:0009966	regulation of signal transduction	1	487	2	14503	0.0649079
GO:0009987	cellular process	2	487	37	14503	0.227536
GO:0010181	FMN binding	4	487	34	14503	0.0210633
GO:0010508	positive regulation of autophagy	1	487	2	14503	0.0649079
GO:0015031	protein transport	4	487	56	14503	0.0789972
GO:0015205	nucleobase transmembrane transporter activity	1	487	9	14503	0.230067
GO:0015520	tetracycline:proton antiporter activity	1	487	22	14503	0.360907
GO:0015904	tetracycline transport	1	487	22	14503	0.360907
GO:0015931	nucleobase-containing compound transport	1	487	9	14503	0.230067
GO:0015936	coenzyme A metabolic process	1	487	2	14503	0.0649079
GO:0016020	membrane	17	487	280	14503	0.00720493
GO:0016021	integral component of membrane	27	487	516	14503	0.00662707
GO:0016042	lipid catabolic process	1	487	15	14503	0.312474
GO:0016192	vesicle-mediated transport	3	487	43	14503	0.119236
GO:0016301	kinase activity	1	487	28	14503	0.37425
GO:0016311	dephosphorylation	1	487	4	14503	0.12126
GO:0016480	negative regulation of transcription from RNA polymerase III promoter	1	487	1	14503	0.0335793
GO:0016491	oxidoreductase activity	20	487	374	14503	0.0125787
GO:0016560	protein import into peroxisome matrix, docking	1	487	2	14503	0.0649079
GO:0016567	protein ubiquitination	1	487	8	14503	0.211599
GO:0016568	chromatin modification	1	487	11	14503	0.262651
GO:0016586	RSC complex	1	487	2	14503	0.0649079
GO:0016597	amino acid binding	1	487	9	14503	0.230067
GO:0016614	oxidoreductase activity, acting on CH-OH group of donors	2	487	25	14503	0.154291
GO:0016624	oxidoreductase activity, acting on the aldehyde or oxo group of donors, disulfide as acceptor	1	487	1	14503	0.0335793
GO:0016670	oxidoreductase activity, acting on a sulfur group of donors, oxygen as acceptor	1	487	1	14503	0.0335793
GO:0016702	oxidoreductase activity, acting on single donors with incorporation of molecular oxygen, incorporation of two atoms of oxygen	1	487	12	14503	0.276919
GO:0016712	oxidoreductase activity, acting on paired donors, with incorporation or reduction of molecular oxygen, reduced flavin or flavoprotein as one donor, and incorporation of one atom of oxygen	1	487	8	14503	0.211599
GO:0016742	hydroxymethyl-, formyl- and related transferase activity	1	487	3	14503	0.0940987
GO:0016747	transferase activity, transferring acyl groups other than amino-acyl groups	2	487	11	14503	0.0455659
GO:0016757	transferase activity, transferring glycosyl groups	2	487	23	14503	0.139294
GO:0016758	transferase activity, transferring hexosyl groups	2	487	18	14503	0.0998768
GO:0016780	phosphotransferase activity, for other substituted phosphate groups	1	487	5	14503	0.146494
GO:0016787	hydrolase activity	13	487	194	14503	0.00810368
GO:0016788	hydrolase activity, acting on ester bonds	1	487	29	14503	0.374601
GO:0016798	hydrolase activity, acting on glycosyl bonds	1	487	13	14503	0.289935
GO:0016811	hydrolase activity, acting on carbon-nitrogen (but not peptide) bonds, in linear amides	2	487	10	14503	0.038572
GO:0016817	hydrolase activity, acting on acid anhydrides	1	487	1	14503	0.0335793
GO:0016853	isomerase activity	1	487	18	14503	0.338483
GO:0016874	ligase activity	3	487	23	14503	0.0337883
GO:0016884	carbon-nitrogen ligase activity, with glutamine as amido-N-donor	2	487	18	14503	0.0998768
GO:0016887	ATPase activity	1	487	29	14503	0.374601
GO:0016944	RNA polymerase II transcription elongation factor activity	1	487	1	14503	0.0335793
GO:0016986	transcription initiation factor activity	1	487	3	14503	0.0940987
GO:0017111	nucleoside-triphosphatase activity	2	487	54	14503	0.273716
GO:0017176	phosphatidylinositol N-acetylglucosaminyltransferase activity	1	487	4	14503	0.12126
GO:0018106	peptidyl-histidine phosphorylation	4	487	22	14503	0.00499236
GO:0018576	catechol 1,2-dioxygenase activity	2	487	4	14503	0.00630786
GO:0019028	viral capsid	1	487	4	14503	0.12126
GO:0019211	phosphatase activator activity	1	487	2	14503	0.0649079
GO:0019344	cysteine biosynthetic process	1	487	6	14503	0.1699
GO:0019538	protein metabolic process	1	487	3	14503	0.0940987
GO:0019722	calcium-mediated signaling	1	487	1	14503	0.0335793
GO:0019901	protein kinase binding	1	487	1	14503	0.0335793
GO:0019941	modification-dependent protein catabolic process	1	487	23	14503	0.364649
GO:0020037	heme binding	8	487	222	14503	0.14044
GO:0021700	developmental maturation	1	487	13	14503	0.289935
GO:0022891	substrate-specific transmembrane transporter activity	5	487	47	14503	0.0154846
GO:0023034	intracellular signal transduction	1	487	16	14503	0.322125
GO:0030001	metal ion transport	1	487	16	14503	0.322125
GO:0030071	regulation of mitotic metaphase/anaphase transition	1	487	4	14503	0.12126
GO:0030118	clathrin coat	1	487	2	14503	0.0649079
GO:0030126	COPI vesicle coat	2	487	4	14503	0.00630786
GO:0030130	clathrin coat of trans-Golgi network vesicle	1	487	3	14503	0.0940987
GO:0030132	clathrin coat of coated pit	1	487	3	14503	0.0940987
GO:0030145	manganese ion binding	1	487	16	14503	0.322125
GO:0030259	lipid glycosylation	1	487	7	14503	0.191571
GO:0030260	entry into host cell	1	487	1	14503	0.0335793
GO:0030328	prenylcysteine catabolic process	1	487	2	14503	0.0649079
GO:0030437	ascospore formation	1	487	19	14503	0.3453
GO:0030466	chromatin silencing at silent mating-type cassette	1	487	2	14503	0.0649079
GO:0030528	transcription regulator activity	5	487	21	14503	0.000495661
GO:0030976	thiamine pyrophosphate binding	1	487	5	14503	0.146494
GO:0031048	chromatin silencing by small RNA	1	487	3	14503	0.0940987
GO:0031072	heat shock protein binding	3	487	40	14503	0.105722
GO:0031227	intrinsic component of endoplasmic reticulum membrane	1	487	16	14503	0.322125
GO:0031405	lipoic acid binding	1	487	4	14503	0.12126
GO:0031410	cytoplasmic vesicle	1	487	7	14503	0.191571
GO:0031494	regulation of mating type switching	1	487	1	14503	0.0335793
GO:0031573	intra-S DNA damage checkpoint	1	487	2	14503	0.0649079
GO:0031618	nuclear pericentric heterochromatin	1	487	2	14503	0.0649079
GO:0032116	SMC loading complex	1	487	1	14503	0.0335793
GO:0032153	cell division site	1	487	16	14503	0.322125
GO:0032259	methylation	3	487	18	14503	0.0184521
GO:0033314	mitotic DNA replication checkpoint	1	487	1	14503	0.0335793
GO:0034087	establishment of mitotic sister chromatid cohesion	1	487	1	14503	0.0335793
GO:0034184	positive regulation of maintenance of mitotic sister chromatid cohesion	1	487	1	14503	0.0335793
GO:0034450	ubiquitin-ubiquitin ligase activity	1	487	1	14503	0.0335793
GO:0034613	cellular protein localization	1	487	7	14503	0.191571
GO:0034960	cellular macromolecule metabolic process	1	487	6	14503	0.1699
GO:0035023	regulation of Rho protein signal transduction	1	487	7	14503	0.191571
GO:0035091	phosphatidylinositol binding	1	487	14	14503	0.301765
GO:0042132	fructose 1,6-bisphosphate 1-phosphatase activity	1	487	1	14503	0.0335793
GO:0042578	phosphoric ester hydrolase activity	1	487	3	14503	0.0940987
GO:0042624	ATPase activity, uncoupled	1	487	1	14503	0.0335793
GO:0042626	ATPase activity, coupled to transmembrane movement of substances	3	487	33	14503	0.0740849
GO:0042744	hydrogen peroxide catabolic process	1	487	5	14503	0.146494
GO:0043169	cation binding	9	487	68	14503	0.000342814
GO:0043494	CLRC ubiquitin ligase complex	1	487	1	14503	0.0335793
GO:0043666	regulation of phosphoprotein phosphatase activity	1	487	1	14503	0.0335793
GO:0043754	dihydrolipoyllysine-residue (2-methylpropanoyl)transferase activity	1	487	1	14503	0.0335793
GO:0044238	primary metabolic process	1	487	17	14503	0.330776
GO:0044271	cellular nitrogen compound biosynthetic process	2	487	20	14503	0.115863
GO:0044408	growth or development of symbiont on or near host	25	487	535	14503	0.0221272
GO:0044409	entry into host	1	487	5	14503	0.146494
GO:0044412	growth or development of symbiont in host	1	487	5	14503	0.146494
GO:0044424	intracellular part	2	487	31	14503	0.194926
GO:0045141	meiotic telomere clustering	1	487	2	14503	0.0649079
GO:0045449	regulation of transcription, DNA-templated	9	487	78	14503	0.000905803
GO:0045454	cell redox homeostasis	3	487	26	14503	0.0447945
GO:0046526	D-xylulose reductase activity	1	487	2	14503	0.0649079
GO:0046873	metal ion transmembrane transporter activity	1	487	12	14503	0.276919
GO:0046923	ER retention sequence binding	1	487	2	14503	0.0649079
GO:0046949	fatty-acyl-CoA biosynthetic process	1	487	1	14503	0.0335793
GO:0046952	ketone body catabolic process	1	487	2	14503	0.0649079
GO:0046983	protein dimerization activity	2	487	33	14503	0.206748
GO:0047639	alcohol oxidase activity	1	487	1	14503	0.0335793
GO:0047768	carboxy-cis,cis-muconate cyclase activity	1	487	1	14503	0.0335793
GO:0048037	cofactor binding	3	487	33	14503	0.0740849
GO:0048102	autophagic cell death	1	487	1	14503	0.0335793
GO:0048193	Golgi vesicle transport	1	487	2	14503	0.0649079
GO:0048315	conidium formation	1	487	8	14503	0.211599
GO:0050525	cutinase activity	1	487	5	14503	0.146494
GO:0050660	flavin adenine dinucleotide binding	10	487	133	14503	0.00900421
GO:0050661	NADP binding	3	487	35	14503	0.083026
GO:0050662	coenzyme binding	1	487	24	14503	0.367732
GO:0050794	regulation of cellular process	1	487	3	14503	0.0940987
GO:0051082	unfolded protein binding	3	487	37	14503	0.092081
GO:0051090	regulation of sequence-specific DNA binding transcription factor activity	1	487	3	14503	0.0940987
GO:0051179	localization	1	487	1	14503	0.0335793
GO:0051286	cell tip	1	487	11	14503	0.262651
GO:0051301	cell division	1	487	23	14503	0.364649
GO:0051302	regulation of cell division	1	487	1	14503	0.0335793
GO:0051537	2 iron, 2 sulfur cluster binding	1	487	14	14503	0.301765
GO:0051572	negative regulation of histone H3-K4 methylation	1	487	1	14503	0.0335793
GO:0051574	positive regulation of histone H3-K9 methylation	1	487	1	14503	0.0335793
GO:0051591	response to cAMP	2	487	31	14503	0.194926
GO:0051754	meiotic sister chromatid cohesion, centromeric	1	487	1	14503	0.0335793
GO:0055085	transmembrane transport	25	487	381	14503	0.000622236
GO:0055114	oxidation-reduction process	36	487	592	14503	0.000219951
GO:0070403	NAD binding	1	487	6	14503	0.1699
GO:0071921	cohesin localization to chromatin	1	487	1	14503	0.0335793
GO:0071931	positive regulation of transcription involved in G1/S transition of mitotic cell cycle	1	487	1	14503	0.0335793
GO:1903789	regulation of amino acid transmembrane transport	1	487	1	14503	0.0335793
GO:1990141	chromatin silencing at centromere outer repeat region	1	487	4	14503	0.12126
GO:2000134	negative regulation of G1/S transition of mitotic cell cycle	1	487	1	14503	0.0335793

## Sheet: GO Westar - down regulated
Westar - downregulated GO terms		# of genes from input gene list	# of input genes	Total # of S. sclerotiorum genes within GO term	# of S. sclerotiorum Genes	p-value
GO:0000027	ribosomal large subunit assembly	1	448	2	14503	0.059876
GO:0000034	adenine deaminase activity	1	448	1	14503	0.0308902
GO:0000049	tRNA binding	3	448	7	14503	0.000904795
GO:0000105	histidine biosynthetic process	1	448	8	14503	0.198477
GO:0000119	mediator complex	1	448	14	14503	0.287814
GO:0000122	negative regulation of transcription from RNA polymerase II promoter	1	448	3	14503	0.0870455
GO:0000151	ubiquitin ligase complex	1	448	3	14503	0.0870455
GO:0000166	nucleotide binding	5	448	98	14503	0.103317
GO:0000175	3'-5'-exoribonuclease activity	1	448	6	14503	0.158481
GO:0000287	magnesium ion binding	6	448	51	14503	0.00375152
GO:0000398	mRNA splicing, via spliceosome	2	448	11	14503	0.0395298
GO:0000790	nuclear chromatin	1	448	11	14503	0.248427
GO:0000814	ESCRT II complex	1	448	1	14503	0.0308902
GO:0002143	tRNA wobble position uridine thiolation	1	448	1	14503	0.0308902
GO:0002144	cytosolic tRNA wobble base thiouridylase complex	1	448	1	14503	0.0308902
GO:0003678	DNA helicase activity	1	448	2	14503	0.059876
GO:0003684	damaged DNA binding	1	448	18	14503	0.326447
GO:0003689	DNA clamp loader activity	1	448	4	14503	0.112483
GO:0003723	RNA binding	11	448	348	14503	0.122451
GO:0003725	double-stranded RNA binding	1	448	4	14503	0.112483
GO:0003729	mRNA binding	1	448	2	14503	0.059876
GO:0003735	structural constituent of ribosome	15	448	141	14503	2.3256e-05
GO:0003743	translation initiation factor activity	6	448	42	14503	0.00144505
GO:0003746	translation elongation factor activity	2	448	15	14503	0.0665951
GO:0003777	microtubule motor activity	1	448	18	14503	0.326447
GO:0003824	catalytic activity	8	448	240	14503	0.139891
GO:0003867	4-aminobutyrate transaminase activity	1	448	1	14503	0.0308902
GO:0003871	5-methyltetrahydropteroyltriglutamate-homocysteine S-methyltransferase activity	1	448	3	14503	0.0870455
GO:0003899	RNA polymerase I activity	4	448	26	14503	0.00677474
GO:0003910	DNA ligase (ATP) activity	1	448	3	14503	0.0870455
GO:0003922	GMP synthase (glutamine-hydrolyzing) activity	1	448	1	14503	0.0308902
GO:0003924	GTPase activity	2	448	41	14503	0.230511
GO:0003938	IMP dehydrogenase activity	1	448	1	14503	0.0308902
GO:0003952	NAD synthase (glutamine-hydrolyzing) activity	1	448	2	14503	0.059876
GO:0003954	NADH dehydrogenase activity	1	448	4	14503	0.112483
GO:0003989	acetyl-CoA carboxylase activity	1	448	1	14503	0.0308902
GO:0003992	N2-acetyl-L-ornithine:2-oxoglutarate 5-aminotransferase activity	1	448	1	14503	0.0308902
GO:0004000	adenosine deaminase activity	1	448	2	14503	0.059876
GO:0004017	adenylate kinase activity	1	448	2	14503	0.059876
GO:0004029	aldehyde dehydrogenase (NAD) activity	1	448	3	14503	0.0870455
GO:0004045	aminoacyl-tRNA hydrolase activity	1	448	2	14503	0.059876
GO:0004055	argininosuccinate synthase activity	1	448	1	14503	0.0308902
GO:0004066	asparagine synthase (glutamine-hydrolyzing) activity	1	448	2	14503	0.059876
GO:0004084	branched-chain-amino-acid transaminase activity	1	448	3	14503	0.0870455
GO:0004106	chorismate mutase activity	1	448	2	14503	0.059876
GO:0004124	cysteine synthase activity	1	448	2	14503	0.059876
GO:0004129	cytochrome-c oxidase activity	1	448	9	14503	0.216401
GO:0004176	ATP-dependent peptidase activity	1	448	5	14503	0.136269
GO:0004181	metallocarboxypeptidase activity	1	448	11	14503	0.248427
GO:0004222	metalloendopeptidase activity	1	448	23	14503	0.356609
GO:0004252	serine-type endopeptidase activity	1	448	29	14503	0.372512
GO:0004312	fatty acid synthase activity	1	448	1	14503	0.0308902
GO:0004315	3-oxoacyl-[acyl-carrier-protein] synthase activity	1	448	2	14503	0.059876
GO:0004316	3-oxoacyl-[acyl-carrier-protein] reductase (NADPH) activity	1	448	2	14503	0.059876
GO:0004321	fatty-acyl-CoA synthase activity	1	448	1	14503	0.0308902
GO:0004359	glutaminase activity	1	448	1	14503	0.0308902
GO:0004375	glycine dehydrogenase (decarboxylating) activity	1	448	1	14503	0.0308902
GO:0004400	histidinol-phosphate transaminase activity	1	448	1	14503	0.0308902
GO:0004413	homoserine kinase activity	1	448	1	14503	0.0308902
GO:0004449	isocitrate dehydrogenase (NAD) activity	2	448	2	14503	0.000952138
GO:0004455	ketol-acid reductoisomerase activity	1	448	1	14503	0.0308902
GO:0004518	nuclease activity	1	448	12	14503	0.262652
GO:0004568	chitinase activity	1	448	15	14503	0.298859
GO:0004609	phosphatidylserine decarboxylase activity	1	448	3	14503	0.0870455
GO:0004617	phosphoglycerate dehydrogenase activity	1	448	4	14503	0.112483
GO:0004641	phosphoribosylformylglycinamidine cyclo-ligase activity	1	448	2	14503	0.059876
GO:0004650	polygalacturonase activity	1	448	17	14503	0.318128
GO:0004713	protein tyrosine kinase activity	1	448	21	14503	0.346671
GO:0004721	phosphoprotein phosphatase activity	1	448	13	14503	0.275763
GO:0004735	pyrroline-5-carboxylate reductase activity	1	448	4	14503	0.112483
GO:0004742	dihydrolipoyllysine-residue acetyltransferase activity	1	448	1	14503	0.0308902
GO:0004743	pyruvate kinase activity	1	448	1	14503	0.0308902
GO:0004748	ribonucleoside-diphosphate reductase activity, thioredoxin disulfide as acceptor	1	448	2	14503	0.059876
GO:0004812	aminoacyl-tRNA ligase activity	1	448	18	14503	0.326447
GO:0004826	phenylalanine-tRNA ligase activity	1	448	4	14503	0.112483
GO:0004829	threonine-tRNA ligase activity	1	448	2	14503	0.059876
GO:0004830	tryptophan-tRNA ligase activity	1	448	4	14503	0.112483
GO:0004831	tyrosine-tRNA ligase activity	1	448	3	14503	0.0870455
GO:0004835	tubulin-tyrosine ligase activity	1	448	1	14503	0.0308902
GO:0004842	ubiquitin-protein transferase activity	1	448	10	14503	0.23303
GO:0005198	structural molecule activity	1	448	16	14503	0.308947
GO:0005215	transporter activity	5	448	78	14503	0.0599592
GO:0005216	ion channel activity	1	448	7	14503	0.179193
GO:0005315	inorganic phosphate transmembrane transporter activity	1	448	4	14503	0.112483
GO:0005375	copper ion transmembrane transporter activity	1	448	2	14503	0.059876
GO:0005506	iron ion binding	3	448	83	14503	0.220741
GO:0005507	copper ion binding	4	448	24	14503	0.00512477
GO:0005509	calcium ion binding	2	448	47	14503	0.251804
GO:0005524	ATP binding	25	448	674	14503	0.0543182
GO:0005635	nuclear envelope	1	448	7	14503	0.179193
GO:0005643	nuclear pore	1	448	25	14503	0.364056
GO:0005663	DNA replication factor C complex	1	448	4	14503	0.112483
GO:0005664	nuclear origin of replication recognition complex	1	448	2	14503	0.059876
GO:0005680	anaphase-promoting complex	1	448	6	14503	0.158481
GO:0005681	spliceosomal complex	1	448	17	14503	0.318128
GO:0005685	U1 snRNP	1	448	2	14503	0.059876
GO:0005694	chromosome	1	448	17	14503	0.318128
GO:0005730	nucleolus	5	448	52	14503	0.0165966
GO:0005737	cytoplasm	16	448	285	14503	0.00838125
GO:0005739	mitochondrion	9	448	72	14503	0.000289058
GO:0005743	mitochondrial inner membrane	7	448	62	14503	0.00229798
GO:0005758	mitochondrial intermembrane space	1	448	7	14503	0.179193
GO:0005759	mitochondrial matrix	1	448	16	14503	0.308947
GO:0005761	mitochondrial ribosome	1	448	1	14503	0.0308902
GO:0005763	mitochondrial small ribosomal subunit	1	448	2	14503	0.059876
GO:0005777	peroxisome	1	448	10	14503	0.23303
GO:0005801	cis-Golgi network	1	448	4	14503	0.112483
GO:0005829	cytosol	15	448	221	14503	0.00224725
GO:0005834	heterotrimeric G-protein complex	1	448	2	14503	0.059876
GO:0005835	fatty acid synthase complex	1	448	1	14503	0.0308902
GO:0005840	ribosome	13	448	125	14503	9.77931e-05
GO:0005852	eukaryotic translation initiation factor 3 complex	1	448	4	14503	0.112483
GO:0005874	microtubule	1	448	22	14503	0.351969
GO:0005886	plasma membrane	1	448	27	14503	0.369276
GO:0006032	chitin catabolic process	1	448	15	14503	0.298859
GO:0006066	alcohol metabolic process	1	448	20	14503	0.340677
GO:0006071	glycerol metabolic process	1	448	5	14503	0.136269
GO:0006090	pyruvate metabolic process	1	448	2	14503	0.059876
GO:0006096	glycolytic process	1	448	17	14503	0.318128
GO:0006098	pentose-phosphate shunt	1	448	10	14503	0.23303
GO:0006099	tricarboxylic acid cycle	2	448	20	14503	0.103062
GO:0006139	nucleobase-containing compound metabolic process	2	448	17	14503	0.0810275
GO:0006146	adenine catabolic process	1	448	1	14503	0.0308902
GO:0006177	GMP biosynthetic process	1	448	1	14503	0.0308902
GO:0006189	'de novo' IMP biosynthetic process	1	448	7	14503	0.179193
GO:0006259	DNA metabolic process	1	448	7	14503	0.179193
GO:0006260	DNA replication	4	448	34	14503	0.0163792
GO:0006281	DNA repair	4	448	61	14503	0.0793878
GO:0006310	DNA recombination	1	448	17	14503	0.318128
GO:0006348	chromatin silencing at telomere	1	448	5	14503	0.136269
GO:0006350	transcription, DNA-templated	3	448	64	14503	0.181506
GO:0006351	transcription, DNA-templated	1	448	6	14503	0.158481
GO:0006357	regulation of transcription from RNA polymerase II promoter	3	448	28	14503	0.0439812
GO:0006364	rRNA processing	4	448	42	14503	0.030806
GO:0006376	mRNA splice site selection	1	448	1	14503	0.0308902
GO:0006396	RNA processing	2	448	34	14503	0.196356
GO:0006400	tRNA modification	1	448	3	14503	0.0870455
GO:0006412	translation	17	448	156	14503	5.06564e-06
GO:0006413	translational initiation	2	448	19	14503	0.0957031
GO:0006414	translational elongation	1	448	8	14503	0.198477
GO:0006418	tRNA aminoacylation for protein translation	1	448	18	14503	0.326447
GO:0006432	phenylalanyl-tRNA aminoacylation	1	448	4	14503	0.112483
GO:0006435	threonyl-tRNA aminoacylation	1	448	2	14503	0.059876
GO:0006436	tryptophanyl-tRNA aminoacylation	1	448	4	14503	0.112483
GO:0006437	tyrosyl-tRNA aminoacylation	1	448	3	14503	0.0870455
GO:0006446	regulation of translational initiation	1	448	4	14503	0.112483
GO:0006450	regulation of translational fidelity	1	448	1	14503	0.0308902
GO:0006461	protein complex assembly	1	448	5	14503	0.136269
GO:0006464	cellular protein modification process	2	448	17	14503	0.0810275
GO:0006470	protein dephosphorylation	1	448	19	14503	0.33395
GO:0006508	proteolysis	6	448	184	14503	0.162929
GO:0006520	cellular amino acid metabolic process	2	448	21	14503	0.110403
GO:0006526	arginine biosynthetic process	2	448	8	14503	0.0221025
GO:0006529	asparagine biosynthetic process	1	448	2	14503	0.059876
GO:0006535	cysteine biosynthetic process from serine	1	448	3	14503	0.0870455
GO:0006541	glutamine metabolic process	1	448	6	14503	0.158481
GO:0006544	glycine metabolic process	1	448	3	14503	0.0870455
GO:0006561	proline biosynthetic process	1	448	7	14503	0.179193
GO:0006564	L-serine biosynthetic process	1	448	3	14503	0.0870455
GO:0006566	threonine metabolic process	1	448	1	14503	0.0308902
GO:0006596	polyamine biosynthetic process	1	448	5	14503	0.136269
GO:0006629	lipid metabolic process	4	448	46	14503	0.0396452
GO:0006633	fatty acid biosynthetic process	3	448	18	14503	0.0149682
GO:0006694	steroid biosynthetic process	1	448	8	14503	0.198477
GO:0006744	ubiquinone biosynthetic process	2	448	5	14503	0.00866953
GO:0006807	nitrogen compound metabolic process	1	448	18	14503	0.326447
GO:0006810	transport	5	448	86	14503	0.0770643
GO:0006812	cation transport	1	448	25	14503	0.364056
GO:0006817	phosphate ion transport	1	448	5	14503	0.136269
GO:0006825	copper ion transport	2	448	5	14503	0.00866953
GO:0006878	cellular copper ion homeostasis	1	448	1	14503	0.0308902
GO:0006888	ER to Golgi vesicle-mediated transport	2	448	12	14503	0.0459759
GO:0006891	intra-Golgi vesicle-mediated transport	1	448	2	14503	0.059876
GO:0006950	response to stress	4	448	34	14503	0.0163792
GO:0007018	microtubule-based movement	1	448	16	14503	0.308947
GO:0007047	cell wall organization	1	448	12	14503	0.262652
GO:0007165	signal transduction	2	448	38	14503	0.21709
GO:0007275	multicellular organismal development	1	448	2	14503	0.059876
GO:0007585	respiratory gaseous exchange	1	448	1	14503	0.0308902
GO:0008033	tRNA processing	1	448	17	14503	0.318128
GO:0008061	chitin binding	1	448	15	14503	0.298859
GO:0008080	N-acetyltransferase activity	4	448	36	14503	0.019547
GO:0008097	5S rRNA binding	1	448	2	14503	0.059876
GO:0008152	metabolic process	14	448	334	14503	0.0587224
GO:0008168	methyltransferase activity	7	448	74	14503	0.0057948
GO:0008173	RNA methyltransferase activity	1	448	3	14503	0.0870455
GO:0008193	tRNA guanylyltransferase activity	1	448	1	14503	0.0308902
GO:0008236	serine-type peptidase activity	2	448	18	14503	0.0883494
GO:0008237	metallopeptidase activity	1	448	18	14503	0.326447
GO:0008324	cation transmembrane transporter activity	1	448	14	14503	0.287814
GO:0008360	regulation of cell shape	1	448	2	14503	0.059876
GO:0008380	RNA splicing	1	448	14	14503	0.287814
GO:0008483	transaminase activity	1	448	7	14503	0.179193
GO:0008495	protoheme IX farnesyltransferase activity	1	448	1	14503	0.0308902
GO:0008535	respiratory chain complex IV assembly	1	448	1	14503	0.0308902
GO:0008553	hydrogen-exporting ATPase activity, phosphorylative mechanism	1	448	10	14503	0.23303
GO:0008565	protein transporter activity	1	448	23	14503	0.356609
GO:0008612	peptidyl-lysine modification to peptidyl-hypusine	1	448	3	14503	0.0870455
GO:0008652	cellular amino acid biosynthetic process	2	448	4	14503	0.00536681
GO:0008654	phospholipid biosynthetic process	1	448	11	14503	0.248427
GO:0008757	S-adenosylmethionine-dependent methyltransferase activity	1	448	4	14503	0.112483
GO:0008783	agmatinase activity	1	448	2	14503	0.059876
GO:0008807	carboxyvinyl-carboxyphosphonate phosphorylmutase activity	1	448	1	14503	0.0308902
GO:0008889	glycerophosphodiester phosphodiesterase activity	1	448	4	14503	0.112483
GO:0008897	holo-[acyl-carrier-protein] synthase activity	1	448	3	14503	0.0870455
GO:0009059	macromolecule biosynthetic process	2	448	4	14503	0.00536681
GO:0009073	aromatic amino acid family biosynthetic process	1	448	8	14503	0.198477
GO:0009081	branched-chain amino acid metabolic process	1	448	2	14503	0.059876
GO:0009082	branched-chain amino acid biosynthetic process	1	448	6	14503	0.158481
GO:0009086	methionine biosynthetic process	1	448	9	14503	0.216401
GO:0009107	lipoate biosynthetic process	2	448	2	14503	0.000952138
GO:0009168	purine ribonucleoside monophosphate biosynthetic process	1	448	7	14503	0.179193
GO:0009186	deoxyribonucleoside diphosphate metabolic process	1	448	1	14503	0.0308902
GO:0009374	biotin binding	1	448	4	14503	0.112483
GO:0009415	response to water	1	448	2	14503	0.059876
GO:0009435	NAD biosynthetic process	1	448	5	14503	0.136269
GO:0009448	gamma-aminobutyric acid metabolic process	1	448	1	14503	0.0308902
GO:0010467	gene expression	1	448	4	14503	0.112483
GO:0015035	protein disulfide oxidoreductase activity	2	448	11	14503	0.0395298
GO:0015205	nucleobase transmembrane transporter activity	2	448	9	14503	0.0275431
GO:0015520	tetracycline:proton antiporter activity	1	448	22	14503	0.351969
GO:0015904	tetracycline transport	1	448	22	14503	0.351969
GO:0015931	nucleobase-containing compound transport	2	448	9	14503	0.0275431
GO:0015934	large ribosomal subunit	2	448	9	14503	0.0275431
GO:0015986	ATP synthesis coupled proton transport	2	448	28	14503	0.159639
GO:0016020	membrane	15	448	280	14503	0.0140572
GO:0016310	phosphorylation	1	448	7	14503	0.179193
GO:0016415	octanoyltransferase activity	1	448	1	14503	0.0308902
GO:0016455	RNA polymerase II transcription cofactor activity	2	448	19	14503	0.0957031
GO:0016491	oxidoreductase activity	15	448	374	14503	0.064487
GO:0016567	protein ubiquitination	1	448	8	14503	0.198477
GO:0016568	chromatin modification	1	448	11	14503	0.248427
GO:0016592	mediator complex	1	448	17	14503	0.318128
GO:0016614	oxidoreductase activity, acting on CH-OH group of donors	1	448	25	14503	0.364056
GO:0016616	oxidoreductase activity, acting on the CH-OH group of donors, NAD or NADP as acceptor	1	448	13	14503	0.275763
GO:0016651	oxidoreductase activity, acting on NAD(P)H	1	448	2	14503	0.059876
GO:0016709	oxidoreductase activity, acting on paired donors, with incorporation or reduction of molecular oxygen, NAD(P)H as one donor, and incorporation of one atom of oxygen	1	448	2	14503	0.059876
GO:0016740	transferase activity	4	448	98	14503	0.172814
GO:0016757	transferase activity, transferring glycosyl groups	1	448	23	14503	0.356609
GO:0016763	transferase activity, transferring pentosyl groups	1	448	1	14503	0.0308902
GO:0016769	transferase activity, transferring nitrogenous groups	1	448	12	14503	0.262652
GO:0016779	nucleotidyltransferase activity	1	448	8	14503	0.198477
GO:0016787	hydrolase activity	11	448	194	14503	0.0211884
GO:0016788	hydrolase activity, acting on ester bonds	1	448	29	14503	0.372512
GO:0016798	hydrolase activity, acting on glycosyl bonds	1	448	13	14503	0.275763
GO:0016829	lyase activity	1	448	24	14503	0.360627
GO:0016846	carbon-sulfur lyase activity	1	448	9	14503	0.216401
GO:0016853	isomerase activity	2	448	18	14503	0.0883494
GO:0016857	racemase and epimerase activity, acting on carbohydrates and derivatives	1	448	1	14503	0.0308902
GO:0016872	intramolecular lyase activity	1	448	1	14503	0.0308902
GO:0016884	carbon-nitrogen ligase activity, with glutamine as amido-N-donor	1	448	18	14503	0.326447
GO:0016992	lipoate synthase activity	1	448	1	14503	0.0308902
GO:0016998	cell wall macromolecule catabolic process	2	448	15	14503	0.0665951
GO:0017057	6-phosphogluconolactonase activity	1	448	1	14503	0.0308902
GO:0017111	nucleoside-triphosphatase activity	2	448	54	14503	0.267662
GO:0017119	Golgi transport complex	1	448	2	14503	0.059876
GO:0017150	tRNA dihydrouridine synthase activity	1	448	4	14503	0.112483
GO:0018580	nitronate monooxygenase activity	1	448	6	14503	0.158481
GO:0019299	rhamnose metabolic process	1	448	1	14503	0.0308902
GO:0019843	rRNA binding	1	448	11	14503	0.248427
GO:0022900	electron transport chain	1	448	14	14503	0.287814
GO:0022904	respiratory electron transport chain	1	448	2	14503	0.059876
GO:0030001	metal ion transport	3	448	16	14503	0.0109337
GO:0030008	TRAPP complex	1	448	2	14503	0.059876
GO:0030071	regulation of mitotic metaphase/anaphase transition	1	448	4	14503	0.112483
GO:0030117	membrane coat	1	448	8	14503	0.198477
GO:0030145	manganese ion binding	2	448	16	14503	0.0737658
GO:0030170	pyridoxal phosphate binding	8	448	68	14503	0.000903565
GO:0030176	integral component of endoplasmic reticulum membrane	1	448	2	14503	0.059876
GO:0030288	outer membrane-bounded periplasmic space	1	448	5	14503	0.136269
GO:0030528	transcription regulator activity	1	448	21	14503	0.346671
GO:0030529	ribonucleoprotein complex	4	448	28	14503	0.00871803
GO:0030603	oxaloacetase activity	1	448	1	14503	0.0308902
GO:0030729	acetoacetate-CoA ligase activity	1	448	2	14503	0.059876
GO:0030955	potassium ion binding	1	448	2	14503	0.059876
GO:0031145	anaphase-promoting complex-dependent proteasomal ubiquitin-dependent protein catabolic process	1	448	4	14503	0.112483
GO:0031167	rRNA methylation	1	448	4	14503	0.112483
GO:0031177	phosphopantetheine binding	1	448	26	14503	0.366928
GO:0031261	DNA replication preinitiation complex	1	448	1	14503	0.0308902
GO:0031405	lipoic acid binding	1	448	4	14503	0.112483
GO:0031966	mitochondrial membrane	1	448	4	14503	0.112483
GO:0032040	small-subunit processome	1	448	10	14503	0.23303
GO:0032259	methylation	3	448	18	14503	0.0149682
GO:0032440	2-alkenal reductase [NAD(P)] activity	1	448	2	14503	0.059876
GO:0032447	protein urmylation	1	448	1	14503	0.0308902
GO:0033588	Elongator holoenzyme complex	1	448	2	14503	0.059876
GO:0034038	deoxyhypusine synthase activity	1	448	1	14503	0.0308902
GO:0034960	cellular macromolecule metabolic process	1	448	6	14503	0.158481
GO:0042134	rRNA primary transcript binding	1	448	1	14503	0.0308902
GO:0042254	ribosome biogenesis	5	448	17	14503	0.000117337
GO:0042256	mature ribosome assembly	1	448	1	14503	0.0308902
GO:0042398	cellular modified amino acid biosynthetic process	1	448	1	14503	0.0308902
GO:0042803	protein homodimerization activity	1	448	3	14503	0.0870455
GO:0042819	vitamin B6 biosynthetic process	1	448	1	14503	0.0308902
GO:0042823	pyridoxal phosphate biosynthetic process	1	448	2	14503	0.059876
GO:0043022	ribosome binding	2	448	4	14503	0.00536681
GO:0043101	purine-containing compound salvage	1	448	1	14503	0.0308902
GO:0043229	intracellular organelle	1	448	11	14503	0.248427
GO:0043232	intracellular non-membrane-bounded organelle	1	448	1	14503	0.0308902
GO:0043328	protein targeting to vacuole involved in ubiquitin-dependent protein catabolic process via the multivesicular body sorting pathway	1	448	3	14503	0.0870455
GO:0043581	mycelium development	21	448	377	14503	0.0035354
GO:0043596	nuclear replication fork	1	448	4	14503	0.112483
GO:0044238	primary metabolic process	1	448	17	14503	0.318128
GO:0044271	cellular nitrogen compound biosynthetic process	1	448	20	14503	0.340677
GO:0044403	symbiosis, encompassing mutualism through parasitism	1	448	4	14503	0.112483
GO:0044424	intracellular part	2	448	31	14503	0.178781
GO:0044425	membrane part	1	448	4	14503	0.112483
GO:0044464	cell part	2	448	35	14503	0.201837
GO:0045254	pyruvate dehydrogenase complex	1	448	1	14503	0.0308902
GO:0045261	proton-transporting ATP synthase complex, catalytic core F(1)	2	448	6	14503	0.0126042
GO:0045333	cellular respiration	1	448	1	14503	0.0308902
GO:0045454	cell redox homeostasis	2	448	26	14503	0.14612
GO:0046421	methylisocitrate lyase activity	1	448	1	14503	0.0308902
GO:0046540	U4/U6 x U5 tri-snRNP complex	2	448	5	14503	0.00866953
GO:0046677	response to antibiotic	1	448	31	14503	0.373986
GO:0046873	metal ion transmembrane transporter activity	3	448	12	14503	0.00486621
GO:0046933	proton-transporting ATP synthase activity, rotational mechanism	2	448	12	14503	0.0459759
GO:0046961	proton-transporting ATPase activity, rotational mechanism	2	448	14	14503	0.0595488
GO:0046983	protein dimerization activity	2	448	33	14503	0.190683
GO:0047046	homoisocitrate dehydrogenase activity	1	448	1	14503	0.0308902
GO:0048034	heme O biosynthetic process	1	448	1	14503	0.0308902
GO:0048518	positive regulation of biological process	1	448	1	14503	0.0308902
GO:0050660	flavin adenine dinucleotide binding	7	448	133	14503	0.0639288
GO:0050662	coenzyme binding	1	448	24	14503	0.360627
GO:0050983	deoxyhypusine biosynthetic process from spermidine	1	448	1	14503	0.0308902
GO:0051287	NAD binding	4	448	27	14503	0.00770905
GO:0051536	iron-sulfur cluster binding	1	448	14	14503	0.287814
GO:0051591	response to cAMP	1	448	31	14503	0.373986
GO:0055085	transmembrane transport	19	448	381	14503	0.0128893
GO:0055114	oxidation-reduction process	31	448	592	14503	0.00141175
GO:0070469	respiratory chain	1	448	12	14503	0.262652
GO:0071165	GINS complex assembly	1	448	1	14503	0.0308902
GO:0090029	negative regulation of pheromone-dependent signal transduction involved in conjugation with cellular fusion	1	448	1	14503	0.0308902
GO:1902975	mitotic DNA replication initiation	1	448	2	14503	0.059876
GO:1902977	mitotic DNA replication preinitiation complex assembly	1	448	1	14503	0.0308902
GO:1990141	chromatin silencing at centromere outer repeat region	1	448	4	14503	0.112483

## Sheet: GO ZY821 - upregulated
ZhongYou821 - upregulated GO terms		# of genes from input gene list	# of input genes	Total # of S. sclerotiorum genes within GO term	# of S. sclerotiorum Genes	p-value
GO:0000036	ACP phosphopantetheine attachment site binding involved in fatty acid biosynthetic process	1	277	35	14503	0.34756
GO:0000059	protein import into nucleus, docking	1	277	8	14503	0.133562
GO:0000119	mediator complex	1	277	14	14503	0.208266
GO:0000154	rRNA modification	2	277	2	14503	0.000363499
GO:0000155	phosphorelay sensor kinase activity	2	277	24	14503	0.0658181
GO:0000156	phosphorelay response regulator activity	2	277	24	14503	0.0658181
GO:0000160	phosphorelay signal transduction system	2	277	26	14503	0.074587
GO:0000166	nucleotide binding	5	277	98	14503	0.0284558
GO:0000179	rRNA (adenine-N6,N6-)-dimethyltransferase activity	1	277	1	14503	0.0190995
GO:0000272	polysaccharide catabolic process	1	277	14	14503	0.208266
GO:0000287	magnesium ion binding	2	277	51	14503	0.181088
GO:0000786	nucleosome	1	277	15	14503	0.218892
GO:0000935	barrier septum	1	277	2	14503	0.037472
GO:0001522	pseudouridine synthesis	1	277	6	14503	0.104098
GO:0001731	formation of translation preinitiation complex	1	277	2	14503	0.037472
GO:0002183	cytoplasmic translational initiation	1	277	1	14503	0.0190995
GO:0003676	nucleic acid binding	12	277	303	14503	0.00820447
GO:0003700	sequence-specific DNA binding transcription factor activity	5	277	193	14503	0.144231
GO:0003702	RNA polymerase II transcription factor activity	2	277	13	14503	0.0229667
GO:0003723	RNA binding	18	277	348	14503	8.90981e-05
GO:0003743	translation initiation factor activity	3	277	42	14503	0.0375689
GO:0003746	translation elongation factor activity	1	277	15	14503	0.218892
GO:0003779	actin binding	1	277	24	14503	0.294543
GO:0003862	3-isopropylmalate dehydrogenase activity	1	277	1	14503	0.0190995
GO:0003899	RNA polymerase I activity	2	277	26	14503	0.074587
GO:0003924	GTPase activity	1	277	41	14503	0.3627
GO:0003942	N-acetyl-gamma-glutamyl-phosphate reductase activity	1	277	1	14503	0.0190995
GO:0003984	acetolactate synthase activity	1	277	2	14503	0.037472
GO:0003991	acetylglutamate kinase activity	1	277	2	14503	0.037472
GO:0003993	acid phosphatase activity	2	277	12	14503	0.0198093
GO:0004000	adenosine deaminase activity	1	277	2	14503	0.037472
GO:0004018	N6-(1,2-dicarboxyethyl)AMP AMP-lyase (fumarate-forming) activity	1	277	1	14503	0.0190995
GO:0004033	aldo-keto reductase (NADP) activity	1	277	1	14503	0.0190995
GO:0004044	amidophosphoribosyltransferase activity	1	277	1	14503	0.0190995
GO:0004072	aspartate kinase activity	1	277	1	14503	0.0190995
GO:0004086	carbamoyl-phosphate synthase activity	1	277	1	14503	0.0190995
GO:0004090	carbonyl reductase (NADPH) activity	1	277	1	14503	0.0190995
GO:0004106	chorismate mutase activity	1	277	2	14503	0.037472
GO:0004181	metallocarboxypeptidase activity	1	277	11	14503	0.173355
GO:0004221	ubiquitin thiolesterase activity	1	277	22	14503	0.280592
GO:0004252	serine-type endopeptidase activity	3	277	29	14503	0.0153322
GO:0004357	glutamate-cysteine ligase activity	1	277	1	14503	0.0190995
GO:0004363	glutathione synthase activity	1	277	1	14503	0.0190995
GO:0004364	glutathione transferase activity	1	277	2	14503	0.037472
GO:0004410	homocitrate synthase activity	1	277	1	14503	0.0190995
GO:0004421	hydroxymethylglutaryl-CoA synthase activity	1	277	2	14503	0.037472
GO:0004497	monooxygenase activity	4	277	200	14503	0.197929
GO:0004519	endonuclease activity	1	277	13	14503	0.197145
GO:0004523	RNA-DNA hybrid ribonuclease activity	4	277	197	14503	0.197315
GO:0004527	exonuclease activity	1	277	5	14503	0.0884317
GO:0004568	chitinase activity	1	277	15	14503	0.218892
GO:0004647	phosphoserine phosphatase activity	1	277	1	14503	0.0190995
GO:0004650	polygalacturonase activity	1	277	17	14503	0.238715
GO:0004672	protein kinase activity	1	277	50	14503	0.371875
GO:0004851	uroporphyrin-III C-methyltransferase activity	1	277	1	14503	0.0190995
GO:0004872	receptor activity	1	277	15	14503	0.218892
GO:0005215	transporter activity	2	277	78	14503	0.253776
GO:0005315	inorganic phosphate transmembrane transporter activity	1	277	4	14503	0.0721182
GO:0005487	nucleocytoplasmic transporter activity	1	277	1	14503	0.0190995
GO:0005509	calcium ion binding	1	277	47	14503	0.370376
GO:0005515	protein binding	8	277	287	14503	0.084618
GO:0005524	ATP binding	17	277	674	14503	0.0527343
GO:0005525	GTP binding	3	277	106	14503	0.185095
GO:0005576	extracellular region	3	277	55	14503	0.0669456
GO:0005622	intracellular	8	277	252	14503	0.0574945
GO:0005628	prospore membrane	1	277	1	14503	0.0190995
GO:0005634	nucleus	23	277	913	14503	0.0362118
GO:0005643	nuclear pore	2	277	25	14503	0.0701826
GO:0005654	nucleoplasm	2	277	6	14503	0.00505045
GO:0005673	transcription factor TFIIE complex	1	277	2	14503	0.037472
GO:0005720	nuclear heterochromatin	1	277	3	14503	0.0551382
GO:0005730	nucleolus	9	277	52	14503	4.89711e-07
GO:0005732	small nucleolar ribonucleoprotein complex	1	277	2	14503	0.037472
GO:0005737	cytoplasm	7	277	285	14503	0.123504
GO:0005739	mitochondrion	3	277	72	14503	0.109885
GO:0005741	mitochondrial outer membrane	1	277	14	14503	0.208266
GO:0005743	mitochondrial inner membrane	2	277	62	14503	0.217399
GO:0005744	mitochondrial inner membrane presequence translocase complex	1	277	3	14503	0.0551382
GO:0005774	vacuolar membrane	1	277	2	14503	0.037472
GO:0005783	endoplasmic reticulum	2	277	72	14503	0.242438
GO:0005794	Golgi apparatus	1	277	34	14503	0.344196
GO:0005816	spindle pole body	2	277	5	14503	0.00343207
GO:0005826	actomyosin contractile ring	1	277	3	14503	0.0551382
GO:0005829	cytosol	5	277	221	14503	0.166933
GO:0005852	eukaryotic translation initiation factor 3 complex	1	277	4	14503	0.0721182
GO:0005886	plasma membrane	1	277	27	14503	0.312769
GO:0006032	chitin catabolic process	1	277	15	14503	0.218892
GO:0006139	nucleobase-containing compound metabolic process	1	277	17	14503	0.238715
GO:0006270	DNA replication initiation	1	277	9	14503	0.147397
GO:0006302	double-strand break repair	1	277	2	14503	0.037472
GO:0006334	nucleosome assembly	2	277	15	14503	0.0297543
GO:0006350	transcription, DNA-templated	3	277	64	14503	0.0894835
GO:0006355	regulation of transcription, DNA-templated	7	277	233	14503	0.0801976
GO:0006357	regulation of transcription from RNA polymerase II promoter	1	277	28	14503	0.318169
GO:0006364	rRNA processing	9	277	42	14503	7.15645e-08
GO:0006367	transcription initiation from RNA polymerase II promoter	1	277	8	14503	0.133562
GO:0006396	RNA processing	3	277	34	14503	0.0228202
GO:0006413	translational initiation	2	277	19	14503	0.044881
GO:0006414	translational elongation	1	277	8	14503	0.133562
GO:0006446	regulation of translational initiation	1	277	4	14503	0.0721182
GO:0006508	proteolysis	5	277	184	14503	0.134656
GO:0006511	ubiquitin-dependent protein catabolic process	1	277	40	14503	0.360738
GO:0006526	arginine biosynthetic process	1	277	8	14503	0.133562
GO:0006564	L-serine biosynthetic process	1	277	3	14503	0.0551382
GO:0006725	cellular aromatic compound metabolic process	1	277	8	14503	0.133562
GO:0006750	glutathione biosynthetic process	2	277	2	14503	0.000363499
GO:0006807	nitrogen compound metabolic process	1	277	18	14503	0.247941
GO:0006817	phosphate ion transport	1	277	5	14503	0.0884317
GO:0006820	anion transport	1	277	3	14503	0.0551382
GO:0006826	iron ion transport	1	277	2	14503	0.037472
GO:0006865	amino acid transport	4	277	43	14503	0.00765226
GO:0006913	nucleocytoplasmic transport	1	277	5	14503	0.0884317
GO:0006950	response to stress	1	277	34	14503	0.344196
GO:0006952	defense response	1	277	4	14503	0.0721182
GO:0007047	cell wall organization	1	277	12	14503	0.185513
GO:0007049	cell cycle	1	277	22	14503	0.280592
GO:0007126	meiotic nuclear division	1	277	4	14503	0.0721182
GO:0007165	signal transduction	1	277	38	14503	0.356163
GO:0007600	sensory perception	1	277	3	14503	0.0551382
GO:0008020	G-protein coupled photoreceptor activity	1	277	3	14503	0.0551382
GO:0008026	ATP-dependent helicase activity	9	277	56	14503	9.35658e-07
GO:0008033	tRNA processing	1	277	17	14503	0.238715
GO:0008061	chitin binding	1	277	15	14503	0.218892
GO:0008080	N-acetyltransferase activity	2	277	36	14503	0.119345
GO:0008168	methyltransferase activity	3	277	74	14503	0.114944
GO:0008198	ferrous iron binding	1	277	1	14503	0.0190995
GO:0008199	ferric iron binding	1	277	7	14503	0.119135
GO:0008236	serine-type peptidase activity	1	277	18	14503	0.247941
GO:0008262	importin-alpha export receptor activity	1	277	1	14503	0.0190995
GO:0008283	cell proliferation	2	277	2	14503	0.000363499
GO:0008289	lipid binding	1	277	3	14503	0.0551382
GO:0008299	isoprenoid biosynthetic process	1	277	8	14503	0.133562
GO:0008308	voltage-gated anion channel activity	1	277	2	14503	0.037472
GO:0008408	3'-5' exonuclease activity	1	277	5	14503	0.0884317
GO:0008415	transferase activity, transferring acyl groups	2	277	33	14503	0.105949
GO:0008496	mannan endo-1,6-alpha-mannosidase activity	1	277	6	14503	0.104098
GO:0008559	xenobiotic-transporting ATPase activity	1	277	2	14503	0.037472
GO:0008652	cellular amino acid biosynthetic process	1	277	4	14503	0.0721182
GO:0008810	cellulase activity	2	277	10	14503	0.0140339
GO:0008963	phospho-N-acetylmuramoyl-pentapeptide-transferase activity	1	277	1	14503	0.0190995
GO:0009073	aromatic amino acid family biosynthetic process	1	277	8	14503	0.133562
GO:0009082	branched-chain amino acid biosynthetic process	1	277	6	14503	0.104098
GO:0009085	lysine biosynthetic process	1	277	5	14503	0.0884317
GO:0009098	leucine biosynthetic process	1	277	4	14503	0.0721182
GO:0009113	purine nucleobase biosynthetic process	1	277	2	14503	0.037472
GO:0009116	nucleoside metabolic process	1	277	13	14503	0.197145
GO:0009152	purine ribonucleotide biosynthetic process	1	277	1	14503	0.0190995
GO:0009279	cell outer membrane	1	277	1	14503	0.0190995
GO:0009712	catechol-containing compound metabolic process	1	277	4	14503	0.0721182
GO:0009982	pseudouridine synthase activity	1	277	8	14503	0.133562
GO:0009987	cellular process	1	277	37	14503	0.353536
GO:0010389	regulation of G2/M transition of mitotic cell cycle	1	277	1	14503	0.0190995
GO:0010467	gene expression	2	277	4	14503	0.00209905
GO:0015171	amino acid transmembrane transporter activity	4	277	42	14503	0.00707396
GO:0015450	P-P-bond-hydrolysis-driven protein transmembrane transporter activity	1	277	4	14503	0.0721182
GO:0015520	tetracycline:proton antiporter activity	1	277	22	14503	0.280592
GO:0015904	tetracycline transport	1	277	22	14503	0.280592
GO:0016020	membrane	8	277	280	14503	0.0791869
GO:0016021	integral component of membrane	15	277	516	14503	0.0311453
GO:0016043	cellular component organization	1	277	2	14503	0.037472
GO:0016052	carbohydrate catabolic process	1	277	16	14503	0.229036
GO:0016279	protein-lysine N-methyltransferase activity	1	277	3	14503	0.0551382
GO:0016282	eukaryotic 43S preinitiation complex	1	277	2	14503	0.037472
GO:0016455	RNA polymerase II transcription cofactor activity	1	277	19	14503	0.256729
GO:0016491	oxidoreductase activity	9	277	374	14503	0.107292
GO:0016592	mediator complex	1	277	17	14503	0.238715
GO:0016597	amino acid binding	1	277	9	14503	0.147397
GO:0016701	oxidoreductase activity, acting on single donors with incorporation of molecular oxygen	1	277	1	14503	0.0190995
GO:0016740	transferase activity	2	277	98	14503	0.273253
GO:0016747	transferase activity, transferring acyl groups other than amino-acyl groups	1	277	11	14503	0.173355
GO:0016787	hydrolase activity	5	277	194	14503	0.145233
GO:0016810	hydrolase activity, acting on carbon-nitrogen (but not peptide) bonds	1	277	19	14503	0.256729
GO:0016829	lyase activity	2	277	24	14503	0.0658181
GO:0016884	carbon-nitrogen ligase activity, with glutamine as amido-N-donor	1	277	18	14503	0.247941
GO:0016887	ATPase activity	1	277	29	14503	0.323249
GO:0016903	oxidoreductase activity, acting on the aldehyde or oxo group of donors	1	277	1	14503	0.0190995
GO:0017183	peptidyl-diphthamide biosynthetic process from peptidyl-histidine	1	277	2	14503	0.037472
GO:0018106	peptidyl-histidine phosphorylation	2	277	22	14503	0.0572403
GO:0018298	protein-chromophore linkage	1	277	3	14503	0.0551382
GO:0018576	catechol 1,2-dioxygenase activity	1	277	4	14503	0.0721182
GO:0019028	viral capsid	1	277	4	14503	0.0721182
GO:0019354	siroheme biosynthetic process	1	277	1	14503	0.0190995
GO:0020037	heme binding	6	277	222	14503	0.117632
GO:0021700	developmental maturation	2	277	13	14503	0.0229667
GO:0022891	substrate-specific transmembrane transporter activity	3	277	47	14503	0.0482236
GO:0030001	metal ion transport	2	277	16	14503	0.0333595
GO:0030041	actin filament polymerization	1	277	2	14503	0.037472
GO:0030145	manganese ion binding	1	277	16	14503	0.229036
GO:0030245	cellulose catabolic process	1	277	4	14503	0.0721182
GO:0030248	cellulose binding	1	277	26	14503	0.307039
GO:0030479	actin cortical patch	1	277	5	14503	0.0884317
GO:0030515	snoRNA binding	1	277	3	14503	0.0551382
GO:0030529	ribonucleoprotein complex	3	277	28	14503	0.0140113
GO:0030702	chromatin silencing at centromere	1	277	6	14503	0.104098
GO:0030976	thiamine pyrophosphate binding	1	277	5	14503	0.0884317
GO:0031105	septin complex	1	277	4	14503	0.0721182
GO:0031428	box C/D snoRNP complex	1	277	1	14503	0.0190995
GO:0032040	small-subunit processome	4	277	10	14503	2.44062e-05
GO:0032549	ribonucleoside binding	1	277	4	14503	0.0721182
GO:0033290	eukaryotic 48S preinitiation complex	1	277	2	14503	0.037472
GO:0033751	linoleate diol synthase activity	1	277	1	14503	0.0190995
GO:0034388	Pwp2p-containing subcomplex of 90S preribosome	1	277	1	14503	0.0190995
GO:0034960	cellular macromolecule metabolic process	1	277	6	14503	0.104098
GO:0042254	ribosome biogenesis	2	277	17	14503	0.0370898
GO:0042273	ribosomal large subunit biogenesis	1	277	1	14503	0.0190995
GO:0042742	defense response to bacterium	1	277	1	14503	0.0190995
GO:0043169	cation binding	2	277	68	14503	0.233352
GO:0043229	intracellular organelle	1	277	11	14503	0.173355
GO:0043234	protein complex	1	277	20	14503	0.265091
GO:0043565	sequence-specific DNA binding	3	277	72	14503	0.109885
GO:0043581	mycelium development	11	277	377	14503	0.0498257
GO:0044238	primary metabolic process	1	277	17	14503	0.238715
GO:0044408	growth or development of symbiont on or near host	21	277	535	14503	0.000851647
GO:0044424	intracellular part	2	277	31	14503	0.0969575
GO:0044732	mitotic spindle pole body	1	277	18	14503	0.247941
GO:0045449	regulation of transcription, DNA-templated	3	277	78	14503	0.124936
GO:0046677	response to antibiotic	1	277	31	14503	0.332489
GO:0046873	metal ion transmembrane transporter activity	2	277	12	14503	0.0198093
GO:0046983	protein dimerization activity	1	277	33	14503	0.340568
GO:0050085	mannitol 2-dehydrogenase (NADP) activity	1	277	1	14503	0.0190995
GO:0050832	defense response to fungus	1	277	1	14503	0.0190995
GO:0051017	actin filament bundle assembly	1	277	1	14503	0.0190995
GO:0051276	chromosome organization	1	277	6	14503	0.104098
GO:0051287	NAD binding	2	277	27	14503	0.0790237
GO:0051301	cell division	1	277	23	14503	0.287755
GO:0051591	response to cAMP	2	277	31	14503	0.0969575
GO:0055085	transmembrane transport	14	277	381	14503	0.00835559
GO:0055114	oxidation-reduction process	14	277	592	14503	0.0800766
GO:0070626	(S)-2-(5-amino-1-(5-phospho-D-ribosyl)imidazole-4-carboxamido)succinate AMP-lyase (fumarate-forming) activity	1	277	1	14503	0.0190995
GO:0097344	Rix1 complex	1	277	2	14503	0.037472

## Sheet: GO ZY821 - downregulated
ZhongYou821 - downregulated GO terms		# of genes from input gene list	# of input genes	Total # of S. sclerotiorum genes within GO term	# of S. sclerotiorum Genes	p-value
GO:0000002	mitochondrial genome maintenance	1	402	7	14503	0.163978
GO:0000036	ACP phosphopantetheine attachment site binding involved in fatty acid biosynthetic process	2	402	35	14503	0.180995
GO:0000070	mitotic sister chromatid segregation	1	402	6	14503	0.144551
GO:0000105	histidine biosynthetic process	1	402	8	14503	0.182219
GO:0000119	mediator complex	1	402	14	14503	0.269473
GO:0000139	Golgi membrane	4	402	12	14503	0.000230477
GO:0000151	ubiquitin ligase complex	1	402	3	14503	0.0786199
GO:0000155	phosphorelay sensor kinase activity	1	402	24	14503	0.348875
GO:0000156	phosphorelay response regulator activity	1	402	24	14503	0.348875
GO:0000160	phosphorelay signal transduction system	1	402	26	14503	0.357303
GO:0000287	magnesium ion binding	2	402	51	14503	0.247594
GO:0000398	mRNA splicing, via spliceosome	1	402	11	14503	0.230326
GO:0000786	nucleosome	2	402	15	14503	0.0559349
GO:0000981	sequence-specific DNA binding RNA polymerase II transcription factor activity	1	402	2	14503	0.0539039
GO:0001671	ATPase activator activity	1	402	1	14503	0.0277184
GO:0003676	nucleic acid binding	9	402	303	14503	0.132316
GO:0003684	damaged DNA binding	2	402	18	14503	0.0749386
GO:0003689	DNA clamp loader activity	1	402	4	14503	0.101928
GO:0003700	sequence-specific DNA binding transcription factor activity	6	402	193	14503	0.158006
GO:0003702	RNA polymerase II transcription factor activity	1	402	13	14503	0.257347
GO:0003743	translation initiation factor activity	2	402	42	14503	0.21523
GO:0003755	peptidyl-prolyl cis-trans isomerase activity	2	402	13	14503	0.0439445
GO:0003777	microtubule motor activity	1	402	18	14503	0.30967
GO:0003779	actin binding	2	402	24	14503	0.114272
GO:0003824	catalytic activity	16	402	240	14503	0.000707003
GO:0003854	3-beta-hydroxy-delta5-steroid dehydrogenase activity	1	402	4	14503	0.101928
GO:0003882	CDP-diacylglycerol-serine O-phosphatidyltransferase activity	1	402	2	14503	0.0539039
GO:0003896	DNA primase activity	1	402	2	14503	0.0539039
GO:0003899	RNA polymerase I activity	1	402	26	14503	0.357303
GO:0003935	GTP cyclohydrolase II activity	1	402	2	14503	0.0539039
GO:0003968	RNA-directed RNA polymerase activity	1	402	3	14503	0.0786199
GO:0004061	arylformamidase activity	1	402	2	14503	0.0539039
GO:0004108	citrate (Si)-synthase activity	1	402	2	14503	0.0539039
GO:0004121	cystathionine beta-lyase activity	1	402	3	14503	0.0786199
GO:0004134	4-alpha-glucanotransferase activity	1	402	1	14503	0.0277184
GO:0004135	amylo-alpha-1,6-glucosidase activity	1	402	1	14503	0.0277184
GO:0004177	aminopeptidase activity	1	402	17	14503	0.300793
GO:0004190	aspartic-type endopeptidase activity	2	402	54	14503	0.255445
GO:0004197	cysteine-type endopeptidase activity	1	402	7	14503	0.163978
GO:0004221	ubiquitin thiolesterase activity	3	402	22	14503	0.0191548
GO:0004222	metalloendopeptidase activity	1	402	23	14503	0.343861
GO:0004252	serine-type endopeptidase activity	3	402	29	14503	0.037374
GO:0004329	formate-tetrahydrofolate ligase activity	1	402	1	14503	0.0277184
GO:0004332	fructose-bisphosphate aldolase activity	2	402	2	14503	0.000766451
GO:0004339	glucan 1,4-alpha-glucosidase activity	1	402	4	14503	0.101928
GO:0004351	glutamate decarboxylase activity	1	402	2	14503	0.0539039
GO:0004364	glutathione transferase activity	1	402	2	14503	0.0539039
GO:0004367	glycerol-3-phosphate dehydrogenase [NAD] activity	1	402	1	14503	0.0277184
GO:0004401	histidinol-phosphatase activity	1	402	1	14503	0.0277184
GO:0004421	hydroxymethylglutaryl-CoA synthase activity	1	402	2	14503	0.0539039
GO:0004437	inositol or phosphatidylinositol phosphatase activity	2	402	8	14503	0.0181444
GO:0004458	D-lactate dehydrogenase (cytochrome) activity	1	402	2	14503	0.0539039
GO:0004463	leukotriene-A4 hydrolase activity	1	402	1	14503	0.0277184
GO:0004474	malate synthase activity	1	402	1	14503	0.0277184
GO:0004475	mannose-1-phosphate guanylyltransferase activity	1	402	2	14503	0.0539039
GO:0004491	methylmalonate-semialdehyde dehydrogenase (acylating) activity	1	402	1	14503	0.0277184
GO:0004496	mevalonate kinase activity	1	402	1	14503	0.0277184
GO:0004527	exonuclease activity	1	402	5	14503	0.123886
GO:0004568	chitinase activity	1	402	15	14503	0.280731
GO:0004571	mannosyl-oligosaccharide 1,2-alpha-mannosidase activity	1	402	10	14503	0.215345
GO:0004573	mannosyl-oligosaccharide glucosidase activity	1	402	2	14503	0.0539039
GO:0004579	dolichyl-diphosphooligosaccharide-protein glycotransferase activity	1	402	5	14503	0.123886
GO:0004601	peroxidase activity	1	402	10	14503	0.215345
GO:0004610	phosphoacetylglucosamine mutase activity	1	402	1	14503	0.0277184
GO:0004645	phosphorylase activity	1	402	1	14503	0.0277184
GO:0004650	polygalacturonase activity	1	402	17	14503	0.300793
GO:0004655	porphobilinogen synthase activity	1	402	1	14503	0.0277184
GO:0004672	protein kinase activity	2	402	50	14503	0.244655
GO:0004674	protein serine/threonine kinase activity	3	402	81	14503	0.203438
GO:0004683	calmodulin-dependent protein kinase activity	1	402	3	14503	0.0786199
GO:0004713	protein tyrosine kinase activity	1	402	21	14503	0.332098
GO:0004721	phosphoprotein phosphatase activity	1	402	13	14503	0.257347
GO:0004760	serine-pyruvate transaminase activity	1	402	1	14503	0.0277184
GO:0004775	succinate-CoA ligase (ADP-forming) activity	1	402	3	14503	0.0786199
GO:0004813	alanine-tRNA ligase activity	1	402	2	14503	0.0539039
GO:0004842	ubiquitin-protein transferase activity	4	402	10	14503	0.000103378
GO:0004846	urate oxidase activity	1	402	1	14503	0.0277184
GO:0004860	protein kinase inhibitor activity	1	402	2	14503	0.0539039
GO:0004871	signal transducer activity	3	402	22	14503	0.0191548
GO:0004872	receptor activity	1	402	15	14503	0.280731
GO:0004888	transmembrane signaling receptor activity	1	402	3	14503	0.0786199
GO:0005085	guanyl-nucleotide exchange factor activity	1	402	7	14503	0.163978
GO:0005097	GTPase activator activity	1	402	12	14503	0.244312
GO:0005198	structural molecule activity	1	402	16	14503	0.291158
GO:0005338	nucleotide-sugar transmembrane transporter activity	1	402	3	14503	0.0786199
GO:0005351	sugar:proton symporter activity	2	402	11	14503	0.0327706
GO:0005385	zinc ion transmembrane transporter activity	1	402	2	14503	0.0539039
GO:0005488	binding	19	402	392	14503	0.00670218
GO:0005509	calcium ion binding	2	402	47	14503	0.234858
GO:0005515	protein binding	8	402	287	14503	0.142983
GO:0005524	ATP binding	28	402	674	14503	0.00885327
GO:0005544	calcium-dependent phospholipid binding	1	402	2	14503	0.0539039
GO:0005576	extracellular region	2	402	55	14503	0.257746
GO:0005622	intracellular	13	402	252	14503	0.0129419
GO:0005634	nucleus	30	402	913	14503	0.0487937
GO:0005643	nuclear pore	1	402	25	14503	0.353347
GO:0005658	alpha DNA polymerase:primase complex	1	402	2	14503	0.0539039
GO:0005663	DNA replication factor C complex	1	402	4	14503	0.101928
GO:0005674	transcription factor TFIIF complex	1	402	1	14503	0.0277184
GO:0005681	spliceosomal complex	1	402	17	14503	0.300793
GO:0005737	cytoplasm	10	402	285	14503	0.0983487
GO:0005739	mitochondrion	3	402	72	14503	0.183038
GO:0005741	mitochondrial outer membrane	1	402	14	14503	0.269473
GO:0005759	mitochondrial matrix	1	402	16	14503	0.291158
GO:0005777	peroxisome	1	402	10	14503	0.215345
GO:0005783	endoplasmic reticulum	2	402	72	14503	0.275185
GO:0005787	signal peptidase complex	1	402	3	14503	0.0786199
GO:0005789	endoplasmic reticulum membrane	6	402	21	14503	1.56595e-05
GO:0005794	Golgi apparatus	1	402	34	14503	0.373184
GO:0005801	cis-Golgi network	1	402	4	14503	0.101928
GO:0005829	cytosol	10	402	221	14503	0.0439697
GO:0005874	microtubule	1	402	22	14503	0.338278
GO:0005875	microtubule associated complex	1	402	1	14503	0.0277184
GO:0005886	plasma membrane	3	402	27	14503	0.0316377
GO:0005975	carbohydrate metabolic process	10	402	182	14503	0.0178274
GO:0005976	polysaccharide metabolic process	1	402	1	14503	0.0277184
GO:0005978	glycogen biosynthetic process	1	402	3	14503	0.0786199
GO:0005992	trehalose biosynthetic process	1	402	3	14503	0.0786199
GO:0006032	chitin catabolic process	1	402	15	14503	0.280731
GO:0006096	glycolytic process	2	402	17	14503	0.0685037
GO:0006097	glyoxylate cycle	1	402	3	14503	0.0786199
GO:0006099	tricarboxylic acid cycle	2	402	20	14503	0.0879921
GO:0006144	purine nucleobase metabolic process	1	402	3	14503	0.0786199
GO:0006260	DNA replication	1	402	34	14503	0.373184
GO:0006269	DNA replication, synthesis of RNA primer	1	402	2	14503	0.0539039
GO:0006281	DNA repair	3	402	61	14503	0.15034
GO:0006289	nucleotide-excision repair	1	402	14	14503	0.269473
GO:0006334	nucleosome assembly	1	402	15	14503	0.280731
GO:0006350	transcription, DNA-templated	4	402	64	14503	0.0693416
GO:0006352	DNA-templated transcription, initiation	1	402	10	14503	0.215345
GO:0006355	regulation of transcription, DNA-templated	8	402	233	14503	0.119929
GO:0006357	regulation of transcription from RNA polymerase II promoter	1	402	28	14503	0.363765
GO:0006367	transcription initiation from RNA polymerase II promoter	1	402	8	14503	0.182219
GO:0006397	mRNA processing	1	402	31	14503	0.370185
GO:0006413	translational initiation	2	402	19	14503	0.081442
GO:0006419	alanyl-tRNA aminoacylation	1	402	2	14503	0.0539039
GO:0006457	protein folding	7	402	55	14503	0.000642202
GO:0006465	signal peptide processing	1	402	4	14503	0.101928
GO:0006467	protein disulfide isomerase activity	1	402	1	14503	0.0277184
GO:0006468	protein phosphorylation	6	402	155	14503	0.120602
GO:0006506	GPI anchor biosynthetic process	3	402	16	14503	0.00823632
GO:0006508	proteolysis	6	402	184	14503	0.152126
GO:0006511	ubiquitin-dependent protein catabolic process	4	402	40	14503	0.0194959
GO:0006520	cellular amino acid metabolic process	1	402	21	14503	0.332098
GO:0006536	glutamate metabolic process	1	402	2	14503	0.0539039
GO:0006573	valine metabolic process	1	402	2	14503	0.0539039
GO:0006596	polyamine biosynthetic process	1	402	5	14503	0.123886
GO:0006621	protein retention in ER lumen	1	402	2	14503	0.0539039
GO:0006626	protein targeting to mitochondrion	1	402	2	14503	0.0539039
GO:0006633	fatty acid biosynthetic process	1	402	18	14503	0.30967
GO:0006672	ceramide metabolic process	1	402	3	14503	0.0786199
GO:0006694	steroid biosynthetic process	1	402	8	14503	0.182219
GO:0006725	cellular aromatic compound metabolic process	2	402	8	14503	0.0181444
GO:0006779	porphyrin-containing compound biosynthetic process	1	402	5	14503	0.123886
GO:0006790	sulfur compound metabolic process	1	402	3	14503	0.0786199
GO:0006801	superoxide metabolic process	1	402	5	14503	0.123886
GO:0006807	nitrogen compound metabolic process	1	402	18	14503	0.30967
GO:0006810	transport	4	402	86	14503	0.125248
GO:0006829	zinc II ion transport	1	402	2	14503	0.0539039
GO:0006886	intracellular protein transport	2	402	71	14503	0.275167
GO:0006888	ER to Golgi vesicle-mediated transport	1	402	12	14503	0.244312
GO:0006891	intra-Golgi vesicle-mediated transport	1	402	2	14503	0.0539039
GO:0006897	endocytosis	1	402	5	14503	0.123886
GO:0006950	response to stress	4	402	34	14503	0.0116959
GO:0006979	response to oxidative stress	2	402	14	14503	0.0498533
GO:0007017	microtubule-based process	1	402	5	14503	0.123886
GO:0007030	Golgi organization	1	402	2	14503	0.0539039
GO:0007047	cell wall organization	1	402	12	14503	0.244312
GO:0007067	mitotic nuclear division	1	402	12	14503	0.244312
GO:0007165	signal transduction	2	402	38	14503	0.196596
GO:0007166	cell surface receptor signaling pathway	1	402	3	14503	0.0786199
GO:0007186	G-protein coupled receptor signaling pathway	1	402	15	14503	0.280731
GO:0007264	small GTPase mediated signal transduction	1	402	34	14503	0.373184
GO:0007283	spermatogenesis	1	402	2	14503	0.0539039
GO:0008106	alcohol dehydrogenase (NADP) activity	1	402	2	14503	0.0539039
GO:0008134	transcription factor binding	1	402	5	14503	0.123886
GO:0008137	NADH dehydrogenase (ubiquinone) activity	1	402	13	14503	0.257347
GO:0008152	metabolic process	19	402	334	14503	0.00145399
GO:0008168	methyltransferase activity	3	402	74	14503	0.188098
GO:0008171	O-methyltransferase activity	1	402	9	14503	0.199326
GO:0008233	peptidase activity	3	402	22	14503	0.0191548
GO:0008234	cysteine-type peptidase activity	1	402	8	14503	0.182219
GO:0008237	metallopeptidase activity	1	402	18	14503	0.30967
GO:0008250	oligosaccharyltransferase complex	1	402	2	14503	0.0539039
GO:0008270	zinc ion binding	27	402	912	14503	0.0755289
GO:0008290	F-actin capping protein complex	1	402	2	14503	0.0539039
GO:0008299	isoprenoid biosynthetic process	2	402	8	14503	0.0181444
GO:0008415	transferase activity, transferring acyl groups	5	402	33	14503	0.00174065
GO:0008430	selenium binding	1	402	1	14503	0.0277184
GO:0008440	inositol-1,4,5-trisphosphate 3-kinase activity	1	402	2	14503	0.0539039
GO:0008441	3'(2'),5'-bisphosphate nucleotidase activity	1	402	1	14503	0.0277184
GO:0008483	transaminase activity	1	402	7	14503	0.163978
GO:0008553	hydrogen-exporting ATPase activity, phosphorylative mechanism	2	402	10	14503	0.0275733
GO:0008643	carbohydrate transport	1	402	13	14503	0.257347
GO:0008654	phospholipid biosynthetic process	1	402	11	14503	0.230326
GO:0008783	agmatinase activity	1	402	2	14503	0.0539039
GO:0008832	dGTPase activity	1	402	1	14503	0.0277184
GO:0008853	exodeoxyribonuclease III activity	1	402	1	14503	0.0277184
GO:0008892	guanine deaminase activity	1	402	2	14503	0.0539039
GO:0009056	catabolic process	1	402	2	14503	0.0539039
GO:0009058	biosynthetic process	7	402	56	14503	0.00071388
GO:0009097	isoleucine biosynthetic process	1	402	4	14503	0.101928
GO:0009228	thiamine biosynthetic process	1	402	5	14503	0.123886
GO:0009231	riboflavin biosynthetic process	1	402	7	14503	0.163978
GO:0009311	oligosaccharide metabolic process	1	402	2	14503	0.0539039
GO:0009331	glycerol-3-phosphate dehydrogenase complex	1	402	2	14503	0.0539039
GO:0009396	folic acid-containing compound biosynthetic process	1	402	9	14503	0.199326
GO:0009408	response to heat	2	402	4	14503	0.0043485
GO:0009514	glyoxysome	1	402	2	14503	0.0539039
GO:0010181	FMN binding	2	402	34	14503	0.175505
GO:0010484	H3 histone acetyltransferase activity	1	402	1	14503	0.0277184
GO:0015031	protein transport	3	402	56	14503	0.133202
GO:0015140	malate transmembrane transporter activity	1	402	1	14503	0.0277184
GO:0015780	nucleotide-sugar transport	1	402	3	14503	0.0786199
GO:0015986	ATP synthesis coupled proton transport	2	402	28	14503	0.139911
GO:0016020	membrane	12	402	280	14503	0.0416436
GO:0016021	integral component of membrane	26	402	516	14503	0.00128802
GO:0016070	RNA metabolic process	1	402	7	14503	0.163978
GO:0016151	nickel cation binding	1	402	4	14503	0.101928
GO:0016192	vesicle-mediated transport	3	402	43	14503	0.0853319
GO:0016226	iron-sulfur cluster assembly	1	402	7	14503	0.163978
GO:0016246	RNA interference	1	402	1	14503	0.0277184
GO:0016310	phosphorylation	2	402	7	14503	0.0139944
GO:0016442	RISC complex	1	402	1	14503	0.0277184
GO:0016455	RNA polymerase II transcription cofactor activity	1	402	19	14503	0.317825
GO:0016491	oxidoreductase activity	18	402	374	14503	0.00841453
GO:0016567	protein ubiquitination	2	402	8	14503	0.0181444
GO:0016568	chromatin modification	1	402	11	14503	0.230326
GO:0016592	mediator complex	1	402	17	14503	0.300793
GO:0016627	oxidoreductase activity, acting on the CH-CH group of donors	1	402	5	14503	0.123886
GO:0016671	oxidoreductase activity, acting on a sulfur group of donors, disulfide as acceptor	1	402	2	14503	0.0539039
GO:0016705	oxidoreductase activity, acting on paired donors, with incorporation or reduction of molecular oxygen	1	402	8	14503	0.182219
GO:0016740	transferase activity	4	402	98	14503	0.152243
GO:0016746	transferase activity, transferring acyl groups	1	402	1	14503	0.0277184
GO:0016757	transferase activity, transferring glycosyl groups	2	402	23	14503	0.107725
GO:0016758	transferase activity, transferring hexosyl groups	2	402	18	14503	0.0749386
GO:0016769	transferase activity, transferring nitrogenous groups	1	402	12	14503	0.244312
GO:0016773	phosphotransferase activity, alcohol group as acceptor	1	402	21	14503	0.332098
GO:0016779	nucleotidyltransferase activity	1	402	8	14503	0.182219
GO:0016787	hydrolase activity	8	402	194	14503	0.0804079
GO:0016788	hydrolase activity, acting on ester bonds	1	402	29	14503	0.36632
GO:0016791	phosphatase activity	1	402	8	14503	0.182219
GO:0016799	hydrolase activity, hydrolyzing N-glycosyl compounds	1	402	2	14503	0.0539039
GO:0016810	hydrolase activity, acting on carbon-nitrogen (but not peptide) bonds	3	402	19	14503	0.0131063
GO:0016811	hydrolase activity, acting on carbon-nitrogen (but not peptide) bonds, in linear amides	2	402	10	14503	0.0275733
GO:0016829	lyase activity	2	402	24	14503	0.114272
GO:0016830	carbon-carbon lyase activity	2	402	3	14503	0.00223593
GO:0016853	isomerase activity	1	402	18	14503	0.30967
GO:0016884	carbon-nitrogen ligase activity, with glutamine as amido-N-donor	1	402	18	14503	0.30967
GO:0016887	ATPase activity	1	402	29	14503	0.36632
GO:0016888	endodeoxyribonuclease activity, producing 5'-phosphomonoesters	1	402	3	14503	0.0786199
GO:0017111	nucleoside-triphosphatase activity	4	402	54	14503	0.0456393
GO:0018106	peptidyl-histidine phosphorylation	1	402	22	14503	0.338278
GO:0018279	protein N-linked glycosylation via asparagine	1	402	2	14503	0.0539039
GO:0019120	hydrolase activity, acting on acid halide bonds, in C-halide compounds	1	402	1	14503	0.0277184
GO:0019370	leukotriene biosynthetic process	1	402	1	14503	0.0277184
GO:0019441	tryptophan catabolic process to kynurenine	1	402	2	14503	0.0539039
GO:0019538	protein metabolic process	1	402	3	14503	0.0786199
GO:0022900	electron transport chain	1	402	14	14503	0.269473
GO:0030036	actin cytoskeleton organization	1	402	6	14503	0.144551
GO:0030131	clathrin adaptor complex	1	402	8	14503	0.182219
GO:0030145	manganese ion binding	2	402	16	14503	0.0621607
GO:0030163	protein catabolic process	1	402	8	14503	0.182219
GO:0030170	pyridoxal phosphate binding	6	402	68	14503	0.00856372
GO:0030173	integral component of Golgi membrane	1	402	1	14503	0.0277184
GO:0030246	carbohydrate binding	1	402	15	14503	0.280731
GO:0031048	chromatin silencing by small RNA	1	402	3	14503	0.0786199
GO:0031060	regulation of histone methylation	1	402	2	14503	0.0539039
GO:0031072	heat shock protein binding	4	402	40	14503	0.0194959
GO:0031177	phosphopantetheine binding	1	402	26	14503	0.357303
GO:0031380	nuclear RNA-directed RNA polymerase complex	1	402	1	14503	0.0277184
GO:0031418	L-ascorbic acid binding	1	402	6	14503	0.144551
GO:0031618	nuclear pericentric heterochromatin	1	402	2	14503	0.0539039
GO:0031934	mating-type region heterochromatin	1	402	1	14503	0.0277184
GO:0032126	eisosome	1	402	1	14503	0.0277184
GO:0032259	methylation	1	402	18	14503	0.30967
GO:0032313	regulation of GTPase activity	1	402	12	14503	0.244312
GO:0033178	proton-transporting two-sector ATPase complex, catalytic domain	1	402	2	14503	0.0539039
GO:0033180	proton-transporting V-type ATPase, V1 domain	1	402	5	14503	0.123886
GO:0033562	co-transcriptional gene silencing by RNA interference machinery	1	402	1	14503	0.0277184
GO:0034613	cellular protein localization	1	402	7	14503	0.163978
GO:0042318	penicillin biosynthetic process	1	402	1	14503	0.0277184
GO:0042624	ATPase activity, uncoupled	1	402	1	14503	0.0277184
GO:0042729	DASH complex	1	402	7	14503	0.163978
GO:0042803	protein homodimerization activity	1	402	3	14503	0.0786199
GO:0043039	tRNA aminoacylation	1	402	1	14503	0.0277184
GO:0043161	proteasome-mediated ubiquitin-dependent protein catabolic process	2	402	6	14503	0.0102797
GO:0043169	cation binding	3	402	68	14503	0.17206
GO:0043234	protein complex	1	402	20	14503	0.32529
GO:0043581	mycelium development	19	402	377	14503	0.00473841
GO:0043618	regulation of transcription from RNA polymerase II promoter in response to stress	1	402	1	14503	0.0277184
GO:0043687	post-translational protein modification	1	402	22	14503	0.338278
GO:0044237	cellular metabolic process	3	402	23	14503	0.0214211
GO:0044262	cellular carbohydrate metabolic process	1	402	6	14503	0.144551
GO:0044271	cellular nitrogen compound biosynthetic process	1	402	20	14503	0.32529
GO:0044408	growth or development of symbiont on or near host	27	402	535	14503	0.00104832
GO:0044424	intracellular part	1	402	31	14503	0.370185
GO:0044464	cell part	2	402	35	14503	0.180995
GO:0045141	meiotic telomere clustering	1	402	2	14503	0.0539039
GO:0045454	cell redox homeostasis	3	402	26	14503	0.0289194
GO:0045721	negative regulation of gluconeogenesis	1	402	3	14503	0.0786199
GO:0046168	glycerol-3-phosphate catabolic process	1	402	1	14503	0.0277184
GO:0046341	CDP-diacylglycerol metabolic process	1	402	2	14503	0.0539039
GO:0046526	D-xylulose reductase activity	1	402	2	14503	0.0539039
GO:0046677	response to antibiotic	1	402	31	14503	0.370185
GO:0046872	metal ion binding	3	402	57	14503	0.136719
GO:0046923	ER retention sequence binding	1	402	2	14503	0.0539039
GO:0046933	proton-transporting ATP synthase activity, rotational mechanism	1	402	12	14503	0.244312
GO:0046961	proton-transporting ATPase activity, rotational mechanism	2	402	14	14503	0.0498533
GO:0046983	protein dimerization activity	2	402	33	14503	0.169877
GO:0047895	formaldehyde dismutase activity	1	402	1	14503	0.0277184
GO:0047953	glycerol 2-dehydrogenase (NADP) activity	1	402	1	14503	0.0277184
GO:0047956	glycerol dehydrogenase [NADP] activity	1	402	1	14503	0.0277184
GO:0048037	cofactor binding	2	402	33	14503	0.169877
GO:0050660	flavin adenine dinucleotide binding	5	402	133	14503	0.144545
GO:0050662	coenzyme binding	2	402	24	14503	0.114272
GO:0050821	protein stabilization	1	402	1	14503	0.0277184
GO:0051056	modulation by symbiont of host small GTPase mediated signal transduction	1	402	11	14503	0.230326
GO:0051082	unfolded protein binding	4	402	37	14503	0.0153192
GO:0051087	chaperone binding	2	402	4	14503	0.0043485
GO:0051246	regulation of protein metabolic process	1	402	24	14503	0.348875
GO:0051287	NAD binding	1	402	27	14503	0.360767
GO:0051321	meiotic cell cycle	1	402	2	14503	0.0539039
GO:0051536	iron-sulfur cluster binding	1	402	14	14503	0.269473
GO:0051539	4 iron, 4 sulfur cluster binding	1	402	15	14503	0.280731
GO:0051920	peroxiredoxin activity	2	402	3	14503	0.00223593
GO:0055114	oxidation-reduction process	27	402	592	14503	0.00363835
GO:0070469	respiratory chain	1	402	12	14503	0.244312
GO:0072686	mitotic spindle	1	402	9	14503	0.199326
GO:1990141	chromatin silencing at centromere outer repeat region	1	402	4	14503	0.101928
GO:1990707	nuclear subtelomeric heterochromatin	1	402	1	14503	0.0277184

## Sheet: GO in planta - upregulated
in planta - upregulated GO		# of genes from input gene list	# of input genes	Total # of S. sclerotiorum genes within GO term	# of S. sclerotiorum Genes	p-value
GO:0000030	mannosyltransferase activity	1	1858	1	14503	0.128111
GO:0000036	ACP phosphopantetheine attachment site binding involved in fatty acid biosynthetic process	8	1858	35	14503	0.0420817
GO:0000049	tRNA binding	1	1858	7	14503	0.394063
GO:0000059	protein import into nucleus, docking	6	1858	8	14503	9.35194e-05
GO:0000070	mitotic sister chromatid segregation	1	1858	6	14503	0.387391
GO:0000087	mitotic M phase	1	1858	1	14503	0.128111
GO:0000104	succinate dehydrogenase activity	1	1858	3	14503	0.292204
GO:0000119	mediator complex	4	1858	14	14503	0.0684183
GO:0000120	RNA polymerase I transcription factor complex	1	1858	1	14503	0.128111
GO:0000124	SAGA complex	1	1858	3	14503	0.292204
GO:0000132	establishment of mitotic spindle orientation	1	1858	1	14503	0.128111
GO:0000139	Golgi membrane	2	1858	12	14503	0.275123
GO:0000145	exocyst	2	1858	5	14503	0.108773
GO:0000148	1,3-beta-D-glucan synthase complex	1	1858	1	14503	0.128111
GO:0000150	recombinase activity	1	1858	2	14503	0.223413
GO:0000155	phosphorelay sensor kinase activity	9	1858	24	14503	0.00154128
GO:0000156	phosphorelay response regulator activity	10	1858	24	14503	0.000338433
GO:0000160	phosphorelay signal transduction system	10	1858	26	14503	0.00069754
GO:0000166	nucleotide binding	20	1858	98	14503	0.0108813
GO:0000176	nuclear exosome (RNase complex)	1	1858	3	14503	0.292204
GO:0000184	nuclear-transcribed mRNA catabolic process, nonsense-mediated decay	2	1858	2	14503	0.0164048
GO:0000187	activation of MAPK activity	1	1858	1	14503	0.128111
GO:0000226	microtubule cytoskeleton organization	1	1858	6	14503	0.387391
GO:0000228	nuclear chromosome	1	1858	3	14503	0.292204
GO:0000257	nitrilase activity	1	1858	3	14503	0.292204
GO:0000272	polysaccharide catabolic process	5	1858	14	14503	0.0200772
GO:0000281	mitotic cytokinesis	1	1858	2	14503	0.223413
GO:0000287	magnesium ion binding	7	1858	51	14503	0.157687
GO:0000288	nuclear-transcribed mRNA catabolic process, deadenylation-dependent decay	1	1858	1	14503	0.128111
GO:0000296	spermine transport	1	1858	1	14503	0.128111
GO:0000297	spermine transmembrane transporter activity	1	1858	1	14503	0.128111
GO:0000329	fungal-type vacuole membrane	2	1858	6	14503	0.142272
GO:0000387	spliceosomal snRNP assembly	1	1858	2	14503	0.223413
GO:0000398	mRNA splicing, via spliceosome	2	1858	11	14503	0.262945
GO:0000481	maturation of 5S rRNA	1	1858	1	14503	0.128111
GO:0000723	telomere maintenance	1	1858	3	14503	0.292204
GO:0000746	conjugation	1	1858	1	14503	0.128111
GO:0000772	mating pheromone activity	1	1858	1	14503	0.128111
GO:0000775	chromosome, centromeric region	1	1858	7	14503	0.394063
GO:0000776	kinetochore	1	1858	1	14503	0.128111
GO:0000785	chromatin	10	1858	41	14503	0.0189614
GO:0000790	nuclear chromatin	2	1858	11	14503	0.262945
GO:0000808	origin recognition complex	2	1858	3	14503	0.0429155
GO:0000811	GINS complex	1	1858	1	14503	0.128111
GO:0000902	cell morphogenesis	2	1858	3	14503	0.0429155
GO:0000909	sporocarp development involved in sexual reproduction	2	1858	3	14503	0.0429155
GO:0000910	cytokinesis	3	1858	3	14503	0.00209967
GO:0000922	spindle pole	1	1858	5	14503	0.37025
GO:0000923	equatorial microtubule organizing center	1	1858	1	14503	0.128111
GO:0000932	cytoplasmic mRNA processing body	1	1858	1	14503	0.128111
GO:0000935	barrier septum	1	1858	2	14503	0.223413
GO:0000941	condensed nuclear chromosome inner kinetochore	1	1858	2	14503	0.223413
GO:0001169	RNA polymerase I CORE element sequence-specific DNA binding transcription factor activity	1	1858	1	14503	0.128111
GO:0001407	glycerophosphodiester transport	1	1858	1	14503	0.128111
GO:0001882	nucleoside binding	1	1858	1	14503	0.128111
GO:0003676	nucleic acid binding	49	1858	303	14503	0.0145681
GO:0003682	chromatin binding	10	1858	44	14503	0.0278458
GO:0003688	DNA replication origin binding	1	1858	1	14503	0.128111
GO:0003700	sequence-specific DNA binding transcription factor activity	66	1858	193	14503	8.6001e-15
GO:0003702	RNA polymerase II transcription factor activity	2	1858	13	14503	0.283501
GO:0003711	transcription elongation regulator activity	2	1858	3	14503	0.0429155
GO:0003712	transcription cofactor activity	1	1858	2	14503	0.223413
GO:0003746	translation elongation factor activity	2	1858	15	14503	0.290128
GO:0003774	motor activity	5	1858	8	14503	0.00127616
GO:0003777	microtubule motor activity	8	1858	18	14503	0.000799566
GO:0003779	actin binding	7	1858	24	14503	0.0190038
GO:0003824	catalytic activity	40	1858	240	14503	0.0154676
GO:0003830	beta-1,4-mannosylglycoprotein 4-beta-N-acetylglucosaminyltransferase activity	1	1858	2	14503	0.223413
GO:0003840	gamma-glutamyltransferase activity	1	1858	3	14503	0.292204
GO:0003842	1-pyrroline-5-carboxylate dehydrogenase activity	1	1858	1	14503	0.128111
GO:0003843	1,3-beta-D-glucan synthase activity	1	1858	1	14503	0.128111
GO:0003847	1-alkyl-2-acetylglycerophosphocholine esterase activity	2	1858	3	14503	0.0429155
GO:0003854	3-beta-hydroxy-delta5-steroid dehydrogenase activity	1	1858	4	14503	0.339709
GO:0003855	3-dehydroquinate dehydratase activity	2	1858	4	14503	0.0748446
GO:0003861	3-isopropylmalate dehydratase activity	1	1858	2	14503	0.223413
GO:0003868	4-hydroxyphenylpyruvate dioxygenase activity	1	1858	1	14503	0.128111
GO:0003873	6-phosphofructo-2-kinase activity	1	1858	3	14503	0.292204
GO:0003876	AMP deaminase activity	1	1858	1	14503	0.128111
GO:0003887	DNA-directed DNA polymerase activity	6	1858	20	14503	0.0250854
GO:0003899	RNA polymerase I activity	8	1858	26	14503	0.009565
GO:0003910	DNA ligase (ATP) activity	1	1858	3	14503	0.292204
GO:0003917	DNA topoisomerase type I activity	2	1858	2	14503	0.0164048
GO:0003918	DNA topoisomerase type II (ATP-hydrolyzing) activity	2	1858	2	14503	0.0164048
GO:0003939	L-iditol 2-dehydrogenase activity	2	1858	3	14503	0.0429155
GO:0003952	NAD synthase (glutamine-hydrolyzing) activity	1	1858	2	14503	0.223413
GO:0003957	NAD(P) transhydrogenase (B-specific) activity	1	1858	1	14503	0.128111
GO:0003960	NADPH:quinone reductase activity	1	1858	1	14503	0.128111
GO:0003978	UDP-glucose 4-epimerase activity	2	1858	2	14503	0.0164048
GO:0003985	acetyl-CoA C-acetyltransferase activity	1	1858	2	14503	0.223413
GO:0003988	acetyl-CoA C-acyltransferase activity	2	1858	2	14503	0.0164048
GO:0003991	acetylglutamate kinase activity	1	1858	2	14503	0.223413
GO:0003993	acid phosphatase activity	4	1858	12	14503	0.0444894
GO:0003995	acyl-CoA dehydrogenase activity	2	1858	9	14503	0.226375
GO:0003997	acyl-CoA oxidase activity	1	1858	1	14503	0.128111
GO:0004003	ATP-dependent DNA helicase activity	2	1858	7	14503	0.173681
GO:0004008	copper-exporting ATPase activity	1	1858	2	14503	0.223413
GO:0004012	phospholipid-translocating ATPase activity	2	1858	3	14503	0.0429155
GO:0004016	adenylate cyclase activity	1	1858	1	14503	0.128111
GO:0004021	L-alanine:2-oxoglutarate aminotransferase activity	1	1858	1	14503	0.128111
GO:0004030	aldehyde dehydrogenase [NAD(P)] activity	1	1858	2	14503	0.223413
GO:0004032	alditol:NADP 1-oxidoreductase activity	1	1858	2	14503	0.223413
GO:0004042	acetyl-CoA:L-glutamate N-acetyltransferase activity	1	1858	1	14503	0.128111
GO:0004043	L-aminoadipate-semialdehyde dehydrogenase activity	1	1858	2	14503	0.223413
GO:0004053	arginase activity	1	1858	1	14503	0.128111
GO:0004070	aspartate carbamoyltransferase activity	1	1858	1	14503	0.128111
GO:0004087	carbamoyl-phosphate synthase (ammonia) activity	1	1858	1	14503	0.128111
GO:0004088	carbamoyl-phosphate synthase (glutamine-hydrolyzing) activity	2	1858	4	14503	0.0748446
GO:0004092	carnitine O-acetyltransferase activity	1	1858	2	14503	0.223413
GO:0004100	chitin synthase activity	5	1858	7	14503	0.000548701
GO:0004104	cholinesterase activity	1	1858	2	14503	0.223413
GO:0004114	3',5'-cyclic-nucleotide phosphodiesterase activity	1	1858	1	14503	0.128111
GO:0004130	cytochrome-c peroxidase activity	1	1858	1	14503	0.128111
GO:0004143	diacylglycerol kinase activity	1	1858	3	14503	0.292204
GO:0004144	diacylglycerol O-acyltransferase activity	1	1858	1	14503	0.128111
GO:0004160	dihydroxy-acid dehydratase activity	1	1858	2	14503	0.223413
GO:0004169	dolichyl-phosphate-mannose-protein mannosyltransferase activity	2	1858	2	14503	0.0164048
GO:0004177	aminopeptidase activity	3	1858	17	14503	0.209881
GO:0004185	serine-type carboxypeptidase activity	4	1858	9	14503	0.0170749
GO:0004190	aspartic-type endopeptidase activity	10	1858	54	14503	0.0683845
GO:0004197	cysteine-type endopeptidase activity	4	1858	7	14503	0.00623627
GO:0004198	calcium-dependent cysteine-type endopeptidase activity	1	1858	4	14503	0.339709
GO:0004221	ubiquitin thiolesterase activity	8	1858	22	14503	0.00338248
GO:0004222	metalloendopeptidase activity	4	1858	23	14503	0.176441
GO:0004252	serine-type endopeptidase activity	6	1858	29	14503	0.0897023
GO:0004315	3-oxoacyl-[acyl-carrier-protein] synthase activity	1	1858	2	14503	0.223413
GO:0004318	enoyl-[acyl-carrier-protein] reductase (NADH) activity	2	1858	2	14503	0.0164048
GO:0004331	fructose-2,6-bisphosphate 2-phosphatase activity	1	1858	2	14503	0.223413
GO:0004334	fumarylacetoacetase activity	1	1858	1	14503	0.128111
GO:0004335	galactokinase activity	1	1858	1	14503	0.128111
GO:0004339	glucan 1,4-alpha-glucosidase activity	2	1858	4	14503	0.0748446
GO:0004342	glucosamine-6-phosphate deaminase activity	1	1858	1	14503	0.128111
GO:0004351	glutamate decarboxylase activity	1	1858	2	14503	0.223413
GO:0004352	glutamate dehydrogenase (NAD) activity	1	1858	1	14503	0.128111
GO:0004368	glycerol-3-phosphate dehydrogenase activity	1	1858	1	14503	0.128111
GO:0004370	glycerol kinase activity	1	1858	2	14503	0.223413
GO:0004371	glycerone kinase activity	1	1858	1	14503	0.128111
GO:0004373	glycogen (starch) synthase activity	1	1858	1	14503	0.128111
GO:0004386	helicase activity	9	1858	34	14503	0.0157632
GO:0004402	histone acetyltransferase activity	1	1858	4	14503	0.339709
GO:0004407	histone deacetylase activity	1	1858	2	14503	0.223413
GO:0004411	homogentisate 1,2-dioxygenase activity	1	1858	1	14503	0.128111
GO:0004414	homoserine O-acetyltransferase activity	1	1858	2	14503	0.223413
GO:0004427	inorganic diphosphatase activity	1	1858	7	14503	0.394063
GO:0004428	inositol or phosphatidylinositol kinase activity	2	1858	2	14503	0.0164048
GO:0004435	phosphatidylinositol phospholipase C activity	2	1858	2	14503	0.0164048
GO:0004437	inositol or phosphatidylinositol phosphatase activity	4	1858	8	14503	0.0108773
GO:0004451	isocitrate lyase activity	1	1858	2	14503	0.223413
GO:0004466	long-chain-acyl-CoA dehydrogenase activity	1	1858	1	14503	0.128111
GO:0004470	malic enzyme activity	1	1858	2	14503	0.223413
GO:0004475	mannose-1-phosphate guanylyltransferase activity	1	1858	2	14503	0.223413
GO:0004499	N,N-dimethylaniline monooxygenase activity	6	1858	18	14503	0.0157956
GO:0004518	nuclease activity	3	1858	12	14503	0.134702
GO:0004519	endonuclease activity	2	1858	13	14503	0.283501
GO:0004527	exonuclease activity	1	1858	5	14503	0.37025
GO:0004534	5'-3' exoribonuclease activity	1	1858	1	14503	0.128111
GO:0004540	ribonuclease activity	1	1858	5	14503	0.37025
GO:0004553	hydrolase activity, hydrolyzing O-glycosyl compounds	43	1858	85	14503	3.2466e-17
GO:0004556	alpha-amylase activity	3	1858	5	14503	0.0159679
GO:0004558	alpha-1,4-glucosidase activity	1	1858	2	14503	0.223413
GO:0004563	beta-N-acetylhexosaminidase activity	1	1858	1	14503	0.128111
GO:0004565	beta-galactosidase activity	3	1858	3	14503	0.00209967
GO:0004568	chitinase activity	4	1858	15	14503	0.0813593
GO:0004571	mannosyl-oligosaccharide 1,2-alpha-mannosidase activity	2	1858	10	14503	0.246734
GO:0004601	peroxidase activity	4	1858	10	14503	0.0248179
GO:0004609	phosphatidylserine decarboxylase activity	1	1858	3	14503	0.292204
GO:0004612	phosphoenolpyruvate carboxykinase (ATP) activity	1	1858	1	14503	0.128111
GO:0004616	phosphogluconate dehydrogenase (decarboxylating) activity	2	1858	7	14503	0.173681
GO:0004620	phospholipase activity	2	1858	3	14503	0.0429155
GO:0004630	phospholipase D activity	1	1858	1	14503	0.128111
GO:0004650	polygalacturonase activity	10	1858	17	14503	8.72563e-06
GO:0004652	polynucleotide adenylyltransferase activity	1	1858	1	14503	0.128111
GO:0004674	protein serine/threonine kinase activity	34	1858	81	14503	4.65735e-11
GO:0004707	MAP kinase activity	1	1858	3	14503	0.292204
GO:0004709	MAP kinase kinase kinase activity	1	1858	1	14503	0.128111
GO:0004721	phosphoprotein phosphatase activity	2	1858	13	14503	0.283501
GO:0004724	magnesium-dependent protein serine/threonine phosphatase activity	1	1858	1	14503	0.128111
GO:0004725	protein tyrosine phosphatase activity	5	1858	13	14503	0.0147993
GO:0004748	ribonucleoside-diphosphate reductase activity, thioredoxin disulfide as acceptor	1	1858	2	14503	0.223413
GO:0004749	ribose phosphate diphosphokinase activity	1	1858	3	14503	0.292204
GO:0004764	shikimate 3-dehydrogenase (NADP) activity	1	1858	3	14503	0.292204
GO:0004765	shikimate kinase activity	1	1858	3	14503	0.292204
GO:0004767	sphingomyelin phosphodiesterase activity	1	1858	1	14503	0.128111
GO:0004772	sterol O-acyltransferase activity	1	1858	1	14503	0.128111
GO:0004783	sulfite reductase (NADPH) activity	1	1858	1	14503	0.128111
GO:0004802	transketolase activity	1	1858	2	14503	0.223413
GO:0004806	triglyceride lipase activity	4	1858	8	14503	0.0108773
GO:0004809	tRNA (guanine-N2-)-methyltransferase activity	1	1858	1	14503	0.128111
GO:0004811	tRNA dimethylallyltransferase activity	1	1858	1	14503	0.128111
GO:0004812	aminoacyl-tRNA ligase activity	6	1858	18	14503	0.0157956
GO:0004826	phenylalanine-tRNA ligase activity	1	1858	4	14503	0.339709
GO:0004831	tyrosine-tRNA ligase activity	1	1858	3	14503	0.292204
GO:0004854	xanthine dehydrogenase activity	1	1858	2	14503	0.223413
GO:0004855	xanthine oxidase activity	1	1858	2	14503	0.223413
GO:0004871	signal transducer activity	10	1858	22	14503	0.00014662
GO:0004872	receptor activity	2	1858	15	14503	0.290128
GO:0004888	transmembrane signaling receptor activity	1	1858	3	14503	0.292204
GO:0005085	guanyl-nucleotide exchange factor activity	5	1858	7	14503	0.000548701
GO:0005086	ARF guanyl-nucleotide exchange factor activity	4	1858	4	14503	0.000268614
GO:0005089	Rho guanyl-nucleotide exchange factor activity	5	1858	7	14503	0.000548701
GO:0005096	GTPase activator activity	4	1858	5	14503	0.00117133
GO:0005097	GTPase activator activity	2	1858	12	14503	0.275123
GO:0005099	GTPase activator activity	2	1858	2	14503	0.0164048
GO:0005199	structural constituent of cell wall	1	1858	2	14503	0.223413
GO:0005215	transporter activity	19	1858	78	14503	0.00223556
GO:0005216	ion channel activity	2	1858	7	14503	0.173681
GO:0005247	voltage-gated chloride channel activity	1	1858	3	14503	0.292204
GO:0005338	nucleotide-sugar transmembrane transporter activity	1	1858	3	14503	0.292204
GO:0005381	iron ion transmembrane transporter activity	1	1858	1	14503	0.128111
GO:0005388	calcium-transporting ATPase activity	1	1858	3	14503	0.292204
GO:0005488	binding	88	1858	392	14503	3.3377e-08
GO:0005498	sterol binding	1	1858	1	14503	0.128111
GO:0005503	all-trans retinal binding	1	1858	1	14503	0.128111
GO:0005506	iron ion binding	13	1858	83	14503	0.0901693
GO:0005507	copper ion binding	7	1858	24	14503	0.0190038
GO:0005509	calcium ion binding	14	1858	47	14503	0.00116936
GO:0005515	protein binding	60	1858	287	14503	3.46613e-05
GO:0005516	calmodulin binding	1	1858	2	14503	0.223413
GO:0005524	ATP binding	171	1858	674	14503	6.03792e-20
GO:0005525	GTP binding	20	1858	106	14503	0.020746
GO:0005529	carbohydrate binding	1	1858	2	14503	0.223413
GO:0005543	phospholipid binding	4	1858	4	14503	0.000268614
GO:0005545	1-phosphatidylinositol binding	1	1858	1	14503	0.128111
GO:0005576	extracellular region	16	1858	55	14503	0.000730771
GO:0005618	cell wall	6	1858	8	14503	9.35194e-05
GO:0005622	intracellular	64	1858	252	14503	2.17777e-08
GO:0005634	nucleus	157	1858	913	14503	1.59309e-05
GO:0005635	nuclear envelope	1	1858	7	14503	0.394063
GO:0005643	nuclear pore	11	1858	25	14503	9.81711e-05
GO:0005665	DNA-directed RNA polymerase II, core complex	1	1858	1	14503	0.128111
GO:0005666	DNA-directed RNA polymerase III complex	1	1858	1	14503	0.128111
GO:0005672	transcription factor TFIIA complex	1	1858	2	14503	0.223413
GO:0005681	spliceosomal complex	4	1858	17	14503	0.107873
GO:0005694	chromosome	6	1858	17	14503	0.0120741
GO:0005720	nuclear heterochromatin	1	1858	3	14503	0.292204
GO:0005724	nuclear telomeric heterochromatin	1	1858	2	14503	0.223413
GO:0005730	nucleolus	9	1858	52	14503	0.0942172
GO:0005737	cytoplasm	46	1858	285	14503	0.0168243
GO:0005760	gamma DNA polymerase complex	1	1858	1	14503	0.128111
GO:0005768	endosome	3	1858	6	14503	0.0278497
GO:0005770	late endosome	2	1858	2	14503	0.0164048
GO:0005773	vacuole	3	1858	16	14503	0.198225
GO:0005777	peroxisome	5	1858	10	14503	0.00436827
GO:0005778	peroxisomal membrane	4	1858	5	14503	0.00117133
GO:0005783	endoplasmic reticulum	10	1858	72	14503	0.130279
GO:0005794	Golgi apparatus	11	1858	34	14503	0.00184426
GO:0005813	centrosome	1	1858	1	14503	0.128111
GO:0005815	microtubule organizing center	1	1858	6	14503	0.387391
GO:0005816	spindle pole body	1	1858	5	14503	0.37025
GO:0005856	cytoskeleton	4	1858	15	14503	0.0813593
GO:0005871	kinesin complex	2	1858	5	14503	0.108773
GO:0005874	microtubule	7	1858	22	14503	0.0123102
GO:0005886	plasma membrane	9	1858	27	14503	0.0036669
GO:0005887	integral component of plasma membrane	1	1858	3	14503	0.292204
GO:0005933	cellular bud	2	1858	2	14503	0.0164048
GO:0005938	cell cortex	4	1858	4	14503	0.000268614
GO:0005971	ribonucleoside-diphosphate reductase complex	1	1858	1	14503	0.128111
GO:0005975	carbohydrate metabolic process	85	1858	182	14503	1.75804e-29
GO:0005978	glycogen biosynthetic process	1	1858	3	14503	0.292204
GO:0005992	trehalose biosynthetic process	1	1858	3	14503	0.292204
GO:0006003	fructose 2,6-bisphosphate metabolic process	1	1858	3	14503	0.292204
GO:0006012	galactose metabolic process	3	1858	4	14503	0.00732424
GO:0006031	chitin biosynthetic process	3	1858	3	14503	0.00209967
GO:0006032	chitin catabolic process	4	1858	15	14503	0.0813593
GO:0006044	N-acetylglucosamine metabolic process	1	1858	1	14503	0.128111
GO:0006066	alcohol metabolic process	3	1858	20	14503	0.233251
GO:0006071	glycerol metabolic process	2	1858	5	14503	0.108773
GO:0006072	glycerol-3-phosphate metabolic process	2	1858	3	14503	0.0429155
GO:0006075	(1->3)-beta-D-glucan biosynthetic process	1	1858	1	14503	0.128111
GO:0006081	cellular aldehyde metabolic process	1	1858	1	14503	0.128111
GO:0006094	gluconeogenesis	1	1858	5	14503	0.37025
GO:0006097	glyoxylate cycle	1	1858	3	14503	0.292204
GO:0006098	pentose-phosphate shunt	2	1858	10	14503	0.246734
GO:0006108	malate metabolic process	1	1858	4	14503	0.339709
GO:0006113	fermentation	1	1858	1	14503	0.128111
GO:0006171	cAMP biosynthetic process	1	1858	1	14503	0.128111
GO:0006207	'de novo' pyrimidine nucleobase biosynthetic process	1	1858	3	14503	0.292204
GO:0006259	DNA metabolic process	1	1858	7	14503	0.394063
GO:0006260	DNA replication	8	1858	34	14503	0.0372222
GO:0006265	DNA topological change	3	1858	3	14503	0.00209967
GO:0006268	DNA unwinding involved in DNA replication	2	1858	2	14503	0.0164048
GO:0006270	DNA replication initiation	2	1858	9	14503	0.226375
GO:0006279	premeiotic DNA replication	1	1858	1	14503	0.128111
GO:0006281	DNA repair	8	1858	61	14503	0.149666
GO:0006289	nucleotide-excision repair	3	1858	14	14503	0.169461
GO:0006310	DNA recombination	5	1858	17	14503	0.0411613
GO:0006333	chromatin assembly or disassembly	10	1858	42	14503	0.0217068
GO:0006335	DNA replication-dependent nucleosome assembly	1	1858	2	14503	0.223413
GO:0006342	chromatin silencing	1	1858	7	14503	0.394063
GO:0006350	transcription, DNA-templated	17	1858	64	14503	0.00145125
GO:0006351	transcription, DNA-templated	1	1858	6	14503	0.387391
GO:0006355	regulation of transcription, DNA-templated	76	1858	233	14503	1.53669e-15
GO:0006357	regulation of transcription from RNA polymerase II promoter	7	1858	28	14503	0.0376147
GO:0006360	transcription from RNA polymerase I promoter	1	1858	1	14503	0.128111
GO:0006364	rRNA processing	9	1858	42	14503	0.0448707
GO:0006366	transcription from RNA polymerase II promoter	2	1858	6	14503	0.142272
GO:0006367	transcription initiation from RNA polymerase II promoter	2	1858	8	14503	0.201925
GO:0006383	transcription from RNA polymerase III promoter	1	1858	1	14503	0.128111
GO:0006397	mRNA processing	8	1858	31	14503	0.024378
GO:0006406	mRNA export from nucleus	1	1858	3	14503	0.292204
GO:0006417	regulation of translation	1	1858	2	14503	0.223413
GO:0006418	tRNA aminoacylation for protein translation	6	1858	18	14503	0.0157956
GO:0006432	phenylalanyl-tRNA aminoacylation	1	1858	4	14503	0.339709
GO:0006437	tyrosyl-tRNA aminoacylation	1	1858	3	14503	0.292204
GO:0006464	cellular protein modification process	7	1858	17	14503	0.00278108
GO:0006468	protein phosphorylation	43	1858	155	14503	3.11469e-07
GO:0006470	protein dephosphorylation	5	1858	19	14503	0.0588241
GO:0006476	protein deacetylation	1	1858	6	14503	0.387391
GO:0006487	protein N-linked glycosylation	1	1858	3	14503	0.292204
GO:0006493	protein O-linked glycosylation	3	1858	3	14503	0.00209967
GO:0006505	GPI anchor metabolic process	2	1858	13	14503	0.283501
GO:0006508	proteolysis	43	1858	184	14503	2.97263e-05
GO:0006511	ubiquitin-dependent protein catabolic process	9	1858	40	14503	0.036175
GO:0006525	arginine metabolic process	1	1858	1	14503	0.128111
GO:0006536	glutamate metabolic process	1	1858	2	14503	0.223413
GO:0006541	glutamine metabolic process	2	1858	6	14503	0.142272
GO:0006559	L-phenylalanine catabolic process	1	1858	1	14503	0.128111
GO:0006561	proline biosynthetic process	1	1858	7	14503	0.394063
GO:0006569	tryptophan catabolic process	1	1858	2	14503	0.223413
GO:0006570	tyrosine metabolic process	1	1858	1	14503	0.128111
GO:0006573	valine metabolic process	1	1858	2	14503	0.223413
GO:0006606	protein import into nucleus	1	1858	2	14503	0.223413
GO:0006629	lipid metabolic process	17	1858	46	14503	2.14048e-05
GO:0006631	fatty acid metabolic process	1	1858	3	14503	0.292204
GO:0006633	fatty acid biosynthetic process	5	1858	18	14503	0.0497022
GO:0006635	fatty acid beta-oxidation	1	1858	1	14503	0.128111
GO:0006637	acyl-CoA metabolic process	1	1858	2	14503	0.223413
GO:0006672	ceramide metabolic process	1	1858	3	14503	0.292204
GO:0006685	sphingomyelin catabolic process	1	1858	1	14503	0.128111
GO:0006694	steroid biosynthetic process	2	1858	8	14503	0.201925
GO:0006754	ATP biosynthetic process	6	1858	16	14503	0.00895778
GO:0006796	phosphate-containing compound metabolic process	1	1858	7	14503	0.394063
GO:0006808	regulation of nitrogen utilization	5	1858	19	14503	0.0588241
GO:0006810	transport	15	1858	86	14503	0.0529953
GO:0006811	ion transport	3	1858	6	14503	0.0278497
GO:0006812	cation transport	9	1858	25	14503	0.00210072
GO:0006813	potassium ion transport	1	1858	6	14503	0.387391
GO:0006814	sodium ion transport	2	1858	4	14503	0.0748446
GO:0006816	calcium ion transport	1	1858	3	14503	0.292204
GO:0006821	chloride transport	1	1858	4	14503	0.339709
GO:0006825	copper ion transport	1	1858	5	14503	0.37025
GO:0006826	iron ion transport	1	1858	2	14503	0.223413
GO:0006839	mitochondrial transport	1	1858	1	14503	0.128111
GO:0006857	oligopeptide transport	2	1858	7	14503	0.173681
GO:0006865	amino acid transport	9	1858	43	14503	0.0494923
GO:0006886	intracellular protein transport	11	1858	71	14503	0.104767
GO:0006887	exocytosis	1	1858	6	14503	0.387391
GO:0006904	vesicle docking involved in exocytosis	3	1858	6	14503	0.0278497
GO:0006909	phagocytosis	1	1858	1	14503	0.128111
GO:0006913	nucleocytoplasmic transport	3	1858	5	14503	0.0159679
GO:0006914	autophagy	5	1858	18	14503	0.0497022
GO:0006915	apoptotic process	7	1858	11	14503	0.000107152
GO:0006950	response to stress	7	1858	34	14503	0.0751878
GO:0006979	response to oxidative stress	4	1858	14	14503	0.0684183
GO:0006995	cellular response to nitrogen starvation	1	1858	3	14503	0.292204
GO:0006996	organelle organization	1	1858	2	14503	0.223413
GO:0006997	nucleus organization	1	1858	2	14503	0.223413
GO:0007004	telomere maintenance via telomerase	1	1858	1	14503	0.128111
GO:0007010	cytoskeleton organization	1	1858	2	14503	0.223413
GO:0007018	microtubule-based movement	7	1858	16	14503	0.00187557
GO:0007020	microtubule nucleation	1	1858	2	14503	0.223413
GO:0007029	endoplasmic reticulum organization	1	1858	1	14503	0.128111
GO:0007031	peroxisome organization	4	1858	5	14503	0.00117133
GO:0007047	cell wall organization	5	1858	12	14503	0.0104426
GO:0007049	cell cycle	7	1858	22	14503	0.0123102
GO:0007050	cell cycle arrest	1	1858	1	14503	0.128111
GO:0007059	chromosome segregation	3	1858	6	14503	0.0278497
GO:0007100	mitotic centrosome separation	1	1858	1	14503	0.128111
GO:0007154	cell communication	3	1858	15	14503	0.184707
GO:0007155	cell adhesion	1	1858	1	14503	0.128111
GO:0007165	signal transduction	15	1858	38	14503	2.64068e-05
GO:0007166	cell surface receptor signaling pathway	1	1858	3	14503	0.292204
GO:0007186	G-protein coupled receptor signaling pathway	5	1858	15	14503	0.0262642
GO:0007190	activation of adenylate cyclase activity	1	1858	1	14503	0.128111
GO:0007205	protein kinase C-activating G-protein coupled receptor signaling pathway	1	1858	3	14503	0.292204
GO:0007242	intracellular signal transduction	8	1858	13	14503	4.65614e-05
GO:0007264	small GTPase mediated signal transduction	5	1858	34	14503	0.180414
GO:0007275	multicellular organismal development	1	1858	2	14503	0.223413
GO:0007601	visual perception	1	1858	2	14503	0.223413
GO:0008017	microtubule binding	1	1858	2	14503	0.223413
GO:0008026	ATP-dependent helicase activity	19	1858	56	14503	2.83425e-05
GO:0008033	tRNA processing	4	1858	17	14503	0.107873
GO:0008060	GTPase activator activity	1	1858	5	14503	0.37025
GO:0008061	chitin binding	5	1858	15	14503	0.0262642
GO:0008081	phosphoric diester hydrolase activity	3	1858	6	14503	0.0278497
GO:0008092	cytoskeletal protein binding	1	1858	1	14503	0.128111
GO:0008104	protein localization	2	1858	3	14503	0.0429155
GO:0008106	alcohol dehydrogenase (NADP) activity	1	1858	2	14503	0.223413
GO:0008119	thiopurine S-methyltransferase activity	1	1858	2	14503	0.223413
GO:0008131	primary amine oxidase activity	1	1858	3	14503	0.292204
GO:0008134	transcription factor binding	2	1858	5	14503	0.108773
GO:0008138	protein tyrosine/serine/threonine phosphatase activity	3	1858	8	14503	0.0592994
GO:0008152	metabolic process	76	1858	334	14503	1.51229e-07
GO:0008158	hedgehog receptor activity	1	1858	1	14503	0.128111
GO:0008202	steroid metabolic process	3	1858	7	14503	0.0425008
GO:0008233	peptidase activity	5	1858	22	14503	0.0883489
GO:0008234	cysteine-type peptidase activity	2	1858	8	14503	0.201925
GO:0008235	metalloexopeptidase activity	1	1858	7	14503	0.394063
GO:0008236	serine-type peptidase activity	3	1858	18	14503	0.219605
GO:0008237	metallopeptidase activity	3	1858	18	14503	0.219605
GO:0008260	3-oxoacid CoA-transferase activity	1	1858	2	14503	0.223413
GO:0008270	zinc ion binding	157	1858	912	14503	1.50786e-05
GO:0008271	secondary active sulfate transmembrane transporter activity	1	1858	1	14503	0.128111
GO:0008272	sulfate transport	1	1858	2	14503	0.223413
GO:0008289	lipid binding	1	1858	3	14503	0.292204
GO:0008324	cation transmembrane transporter activity	5	1858	14	14503	0.0200772
GO:0008360	regulation of cell shape	1	1858	2	14503	0.223413
GO:0008380	RNA splicing	3	1858	14	14503	0.169461
GO:0008408	3'-5' exonuclease activity	1	1858	5	14503	0.37025
GO:0008409	5'-3' exonuclease activity	1	1858	1	14503	0.128111
GO:0008422	beta-glucosidase activity	1	1858	1	14503	0.128111
GO:0008440	inositol-1,4,5-trisphosphate 3-kinase activity	1	1858	2	14503	0.223413
GO:0008442	3-hydroxyisobutyrate dehydrogenase activity	1	1858	1	14503	0.128111
GO:0008470	isovaleryl-CoA dehydrogenase activity	1	1858	2	14503	0.223413
GO:0008474	palmitoyl-(protein) hydrolase activity	1	1858	1	14503	0.128111
GO:0008496	mannan endo-1,6-alpha-mannosidase activity	1	1858	6	14503	0.387391
GO:0008521	acetyl-CoA transporter activity	1	1858	1	14503	0.128111
GO:0008565	protein transporter activity	9	1858	23	14503	0.00110432
GO:0008641	small protein activating enzyme activity	1	1858	4	14503	0.339709
GO:0008643	carbohydrate transport	6	1858	13	14503	0.00289319
GO:0008652	cellular amino acid biosynthetic process	1	1858	4	14503	0.339709
GO:0008654	phospholipid biosynthetic process	2	1858	11	14503	0.262945
GO:0008678	2-deoxy-D-gluconate 3-dehydrogenase activity	1	1858	1	14503	0.128111
GO:0008750	NAD(P) transhydrogenase (AB-specific) activity	1	1858	1	14503	0.128111
GO:0008757	S-adenosylmethionine-dependent methyltransferase activity	1	1858	4	14503	0.339709
GO:0008802	betaine-aldehyde dehydrogenase activity	1	1858	1	14503	0.128111
GO:0008810	cellulase activity	2	1858	10	14503	0.246734
GO:0008869	galactonate dehydratase activity	1	1858	1	14503	0.128111
GO:0008874	gluconate 5-dehydrogenase activity	1	1858	2	14503	0.223413
GO:0008889	glycerophosphodiester phosphodiesterase activity	1	1858	4	14503	0.339709
GO:0008897	holo-[acyl-carrier-protein] synthase activity	1	1858	3	14503	0.292204
GO:0008926	mannitol-1-phosphate 5-dehydrogenase activity	1	1858	1	14503	0.128111
GO:0009044	xylan 1,4-beta-xylosidase activity	2	1858	2	14503	0.0164048
GO:0009055	electron carrier activity	47	1858	297	14503	0.0200837
GO:0009056	catabolic process	1	1858	2	14503	0.223413
GO:0009058	biosynthetic process	12	1858	56	14503	0.026089
GO:0009059	macromolecule biosynthetic process	1	1858	4	14503	0.339709
GO:0009063	cellular amino acid catabolic process	2	1858	2	14503	0.0164048
GO:0009072	aromatic amino acid family metabolic process	1	1858	1	14503	0.128111
GO:0009074	aromatic amino acid family catabolic process	1	1858	1	14503	0.128111
GO:0009082	branched-chain amino acid biosynthetic process	1	1858	6	14503	0.387391
GO:0009085	lysine biosynthetic process	1	1858	5	14503	0.37025
GO:0009098	leucine biosynthetic process	1	1858	4	14503	0.339709
GO:0009156	ribonucleoside monophosphate biosynthetic process	1	1858	3	14503	0.292204
GO:0009168	purine ribonucleoside monophosphate biosynthetic process	2	1858	7	14503	0.173681
GO:0009228	thiamine biosynthetic process	2	1858	5	14503	0.108773
GO:0009268	response to pH	2	1858	2	14503	0.0164048
GO:0009295	nucleoid	1	1858	1	14503	0.128111
GO:0009308	amine metabolic process	1	1858	3	14503	0.292204
GO:0009316	3-isopropylmalate dehydratase complex	1	1858	2	14503	0.223413
GO:0009331	glycerol-3-phosphate dehydrogenase complex	1	1858	2	14503	0.223413
GO:0009337	sulfite reductase complex (NADPH)	1	1858	1	14503	0.128111
GO:0009341	beta-galactosidase complex	1	1858	1	14503	0.128111
GO:0009395	phospholipid catabolic process	2	1858	3	14503	0.0429155
GO:0009401	phosphoenolpyruvate-dependent sugar phosphotransferase system	1	1858	7	14503	0.394063
GO:0009405	pathogenesis	14	1858	50	14503	0.00213158
GO:0009408	response to heat	1	1858	4	14503	0.339709
GO:0009416	response to light stimulus	1	1858	1	14503	0.128111
GO:0009435	NAD biosynthetic process	2	1858	5	14503	0.108773
GO:0009514	glyoxysome	1	1858	2	14503	0.223413
GO:0009826	unidimensional cell growth	1	1858	1	14503	0.128111
GO:0009968	negative regulation of signal transduction	1	1858	1	14503	0.128111
GO:0009987	cellular process	8	1858	37	14503	0.052505
GO:0010044	response to aluminum ion	3	1858	3	14503	0.00209967
GO:0010181	FMN binding	8	1858	34	14503	0.0372222
GO:0010570	regulation of filamentous growth	1	1858	2	14503	0.223413
GO:0010619	adenylate cyclase-activating glucose-activated G-protein coupled receptor signaling pathway	1	1858	1	14503	0.128111
GO:0010972	negative regulation of G2/M transition of mitotic cell cycle	1	1858	2	14503	0.223413
GO:0015079	potassium ion transmembrane transporter activity	1	1858	2	14503	0.223413
GO:0015095	magnesium ion transmembrane transporter activity	1	1858	4	14503	0.339709
GO:0015171	amino acid transmembrane transporter activity	9	1858	42	14503	0.0448707
GO:0015179	L-amino acid transmembrane transporter activity	1	1858	2	14503	0.223413
GO:0015198	oligopeptide transporter activity	1	1858	2	14503	0.223413
GO:0015205	nucleobase transmembrane transporter activity	3	1858	9	14503	0.0775658
GO:0015234	thiamine transmembrane transporter activity	1	1858	1	14503	0.128111
GO:0015297	antiporter activity	1	1858	3	14503	0.292204
GO:0015299	solute:proton antiporter activity	2	1858	5	14503	0.108773
GO:0015385	sodium:proton antiporter activity	1	1858	2	14503	0.223413
GO:0015630	microtubule cytoskeleton	1	1858	1	14503	0.128111
GO:0015662	ATPase activity, coupled to transmembrane movement of ions, phosphorylative mechanism	3	1858	9	14503	0.0775658
GO:0015780	nucleotide-sugar transport	1	1858	3	14503	0.292204
GO:0015848	spermidine transport	1	1858	1	14503	0.128111
GO:0015888	thiamine transport	1	1858	1	14503	0.128111
GO:0015914	phospholipid transport	2	1858	3	14503	0.0429155
GO:0015926	glucosidase activity	2	1858	2	14503	0.0164048
GO:0015931	nucleobase-containing compound transport	3	1858	9	14503	0.0775658
GO:0015940	pantothenate biosynthetic process	1	1858	7	14503	0.394063
GO:0015992	proton transport	1	1858	3	14503	0.292204
GO:0016020	membrane	64	1858	280	14503	1.10657e-06
GO:0016021	integral component of membrane	111	1858	516	14503	7.36181e-09
GO:0016042	lipid catabolic process	6	1858	15	14503	0.00641917
GO:0016043	cellular component organization	1	1858	2	14503	0.223413
GO:0016052	carbohydrate catabolic process	4	1858	16	14503	0.0945973
GO:0016070	RNA metabolic process	4	1858	7	14503	0.00623627
GO:0016126	sterol biosynthetic process	1	1858	2	14503	0.223413
GO:0016162	cellulose 1,4-beta-cellobiosidase activity	1	1858	1	14503	0.128111
GO:0016236	macroautophagy	1	1858	4	14503	0.339709
GO:0016255	attachment of GPI anchor to protein	1	1858	1	14503	0.128111
GO:0016291	acyl-CoA hydrolase activity	1	1858	1	14503	0.128111
GO:0016301	kinase activity	4	1858	28	14503	0.205626
GO:0016307	phosphatidylinositol phosphate kinase activity	1	1858	1	14503	0.128111
GO:0016455	RNA polymerase II transcription cofactor activity	5	1858	19	14503	0.0588241
GO:0016459	myosin complex	5	1858	7	14503	0.000548701
GO:0016477	cell migration	1	1858	1	14503	0.128111
GO:0016491	oxidoreductase activity	78	1858	374	14503	3.35246e-06
GO:0016559	peroxisome fission	1	1858	1	14503	0.128111
GO:0016560	protein import into peroxisome matrix, docking	1	1858	2	14503	0.223413
GO:0016563	transcription activator activity	1	1858	2	14503	0.223413
GO:0016564	transcription repressor activity	4	1858	18	14503	0.120943
GO:0016568	chromatin modification	3	1858	11	14503	0.115856
GO:0016570	histone modification	1	1858	3	14503	0.292204
GO:0016575	histone deacetylation	1	1858	3	14503	0.292204
GO:0016585	chromatin remodeling complex	1	1858	1	14503	0.128111
GO:0016592	mediator complex	4	1858	17	14503	0.107873
GO:0016616	oxidoreductase activity, acting on the CH-OH group of donors, NAD or NADP as acceptor	3	1858	13	14503	0.152696
GO:0016717	oxidoreductase activity, acting on paired donors, with oxidation of a pair of donors resulting in the reduction of molecular oxygen to two molecules of water	1	1858	3	14503	0.292204
GO:0016725	oxidoreductase activity, acting on CH or CH2 groups	1	1858	1	14503	0.128111
GO:0016740	transferase activity	16	1858	98	14503	0.0654854
GO:0016747	transferase activity, transferring acyl groups other than amino-acyl groups	2	1858	11	14503	0.262945
GO:0016757	transferase activity, transferring glycosyl groups	7	1858	23	14503	0.015434
GO:0016758	transferase activity, transferring hexosyl groups	3	1858	18	14503	0.219605
GO:0016772	transferase activity, transferring phosphorus-containing groups	1	1858	5	14503	0.37025
GO:0016773	phosphotransferase activity, alcohol group as acceptor	6	1858	21	14503	0.0306287
GO:0016779	nucleotidyltransferase activity	2	1858	8	14503	0.201925
GO:0016780	phosphotransferase activity, for other substituted phosphate groups	1	1858	5	14503	0.37025
GO:0016787	hydrolase activity	45	1858	194	14503	2.42531e-05
GO:0016788	hydrolase activity, acting on ester bonds	9	1858	29	14503	0.00596171
GO:0016791	phosphatase activity	2	1858	8	14503	0.201925
GO:0016798	hydrolase activity, acting on glycosyl bonds	6	1858	13	14503	0.00289319
GO:0016810	hydrolase activity, acting on carbon-nitrogen (but not peptide) bonds	3	1858	19	14503	0.227385
GO:0016811	hydrolase activity, acting on carbon-nitrogen (but not peptide) bonds, in linear amides	2	1858	10	14503	0.246734
GO:0016829	lyase activity	7	1858	24	14503	0.0190038
GO:0016831	carboxy-lyase activity	3	1858	5	14503	0.0159679
GO:0016833	oxo-acid-lyase activity	1	1858	1	14503	0.128111
GO:0016836	hydro-lyase activity	1	1858	2	14503	0.223413
GO:0016847	1-aminocyclopropane-1-carboxylate synthase activity	1	1858	3	14503	0.292204
GO:0016853	isomerase activity	6	1858	18	14503	0.0157956
GO:0016874	ligase activity	11	1858	23	14503	3.9123e-05
GO:0016881	acid-amino acid ligase activity	5	1858	7	14503	0.000548701
GO:0016887	ATPase activity	11	1858	29	14503	0.000441402
GO:0016891	endoribonuclease activity, producing 5'-phosphomonoesters	1	1858	1	14503	0.128111
GO:0016906	sterol 3-beta-glucosyltransferase activity	1	1858	1	14503	0.128111
GO:0016998	cell wall macromolecule catabolic process	5	1858	15	14503	0.0262642
GO:0017000	antibiotic biosynthetic process	1	1858	2	14503	0.223413
GO:0017048	Rho GTPase binding	2	1858	2	14503	0.0164048
GO:0017056	structural constituent of nuclear pore	1	1858	2	14503	0.223413
GO:0017111	nucleoside-triphosphatase activity	9	1858	54	14503	0.103565
GO:0017150	tRNA dihydrouridine synthase activity	1	1858	4	14503	0.339709
GO:0018024	histone-lysine N-methyltransferase activity	4	1858	6	14503	0.00306462
GO:0018106	peptidyl-histidine phosphorylation	8	1858	22	14503	0.00338248
GO:0018465	vanillyl-alcohol oxidase activity	1	1858	1	14503	0.128111
GO:0018580	nitronate monooxygenase activity	3	1858	6	14503	0.0278497
GO:0018838	mandelate racemase activity	2	1858	2	14503	0.0164048
GO:0019028	viral capsid	1	1858	4	14503	0.339709
GO:0019150	D-ribulokinase activity	1	1858	1	14503	0.128111
GO:0019236	response to pheromone	1	1858	1	14503	0.128111
GO:0019239	deaminase activity	1	1858	6	14503	0.387391
GO:0019310	inositol catabolic process	1	1858	1	14503	0.128111
GO:0019318	hexose metabolic process	1	1858	1	14503	0.128111
GO:0019551	glutamate catabolic process to 2-oxoglutarate	1	1858	1	14503	0.128111
GO:0019594	mannitol metabolic process	1	1858	1	14503	0.128111
GO:0019752	carboxylic acid metabolic process	2	1858	6	14503	0.142272
GO:0019933	cAMP-mediated signaling	1	1858	1	14503	0.128111
GO:0019941	modification-dependent protein catabolic process	5	1858	23	14503	0.0984448
GO:0019992	diacylglycerol binding	1	1858	1	14503	0.128111
GO:0020037	heme binding	34	1858	222	14503	0.0410139
GO:0021700	developmental maturation	5	1858	13	14503	0.0147993
GO:0022402	cell cycle process	1	1858	2	14503	0.223413
GO:0022891	substrate-specific transmembrane transporter activity	19	1858	47	14503	1.58423e-06
GO:0023034	intracellular signal transduction	11	1858	16	14503	3.28417e-07
GO:0030010	establishment of cell polarity	2	1858	2	14503	0.0164048
GO:0030036	actin cytoskeleton organization	3	1858	6	14503	0.0278497
GO:0030118	clathrin coat	1	1858	2	14503	0.223413
GO:0030148	sphingolipid biosynthetic process	1	1858	1	14503	0.128111
GO:0030151	molybdenum ion binding	2	1858	7	14503	0.173681
GO:0030170	pyridoxal phosphate binding	10	1858	68	14503	0.122198
GO:0030234	enzyme regulator activity	1	1858	4	14503	0.339709
GO:0030245	cellulose catabolic process	1	1858	4	14503	0.339709
GO:0030246	carbohydrate binding	5	1858	15	14503	0.0262642
GO:0030247	polysaccharide binding	1	1858	1	14503	0.128111
GO:0030248	cellulose binding	11	1858	26	14503	0.000148455
GO:0030259	lipid glycosylation	2	1858	7	14503	0.173681
GO:0030261	chromosome condensation	1	1858	2	14503	0.223413
GO:0030276	clathrin binding	1	1858	1	14503	0.128111
GO:0030286	dynein complex	1	1858	1	14503	0.128111
GO:0030288	outer membrane-bounded periplasmic space	1	1858	5	14503	0.37025
GO:0030328	prenylcysteine catabolic process	1	1858	2	14503	0.223413
GO:0030427	site of polarized growth	1	1858	1	14503	0.128111
GO:0030428	cell septum	1	1858	1	14503	0.128111
GO:0030429	kynureninase activity	1	1858	2	14503	0.223413
GO:0030435	sporulation resulting in formation of a cellular spore	1	1858	2	14503	0.223413
GO:0030437	ascospore formation	3	1858	19	14503	0.227385
GO:0030448	hyphal growth	1	1858	6	14503	0.387391
GO:0030479	actin cortical patch	1	1858	5	14503	0.37025
GO:0030515	snoRNA binding	1	1858	3	14503	0.292204
GO:0030528	transcription regulator activity	3	1858	21	14503	0.237272
GO:0030599	pectinesterase activity	5	1858	5	14503	3.43478e-05
GO:0030702	chromatin silencing at centromere	1	1858	6	14503	0.387391
GO:0030904	retromer complex	1	1858	2	14503	0.223413
GO:0030950	establishment or maintenance of actin cytoskeleton polarity	1	1858	3	14503	0.292204
GO:0031030	negative regulation of septation initiation signaling	1	1858	1	14503	0.128111
GO:0031097	medial cortex	1	1858	1	14503	0.128111
GO:0031105	septin complex	2	1858	4	14503	0.0748446
GO:0031134	sister chromatid biorientation	1	1858	1	14503	0.128111
GO:0031139	positive regulation of conjugation with cellular fusion	1	1858	1	14503	0.128111
GO:0031142	induction of conjugation upon nitrogen starvation	1	1858	2	14503	0.223413
GO:0031146	SCF-dependent proteasomal ubiquitin-dependent protein catabolic process	1	1858	3	14503	0.292204
GO:0031167	rRNA methylation	1	1858	4	14503	0.339709
GO:0031176	endo-1,4-beta-xylanase activity	1	1858	3	14503	0.292204
GO:0031177	phosphopantetheine binding	9	1858	26	14503	0.00280254
GO:0031221	arabinan metabolic process	1	1858	1	14503	0.128111
GO:0031225	anchored component of membrane	1	1858	1	14503	0.128111
GO:0031227	intrinsic component of endoplasmic reticulum membrane	3	1858	16	14503	0.198225
GO:0031410	cytoplasmic vesicle	1	1858	7	14503	0.394063
GO:0031429	box H/ACA snoRNP complex	1	1858	2	14503	0.223413
GO:0031461	cullin-RING ubiquitin ligase complex	1	1858	4	14503	0.339709
GO:0031491	nucleosome binding	1	1858	1	14503	0.128111
GO:0031500	Tea1 cell-end complex	1	1858	2	14503	0.223413
GO:0031617	NMS complex	1	1858	3	14503	0.292204
GO:0031625	ubiquitin protein ligase binding	1	1858	4	14503	0.339709
GO:0031920	pyridoxal transport	1	1858	1	14503	0.128111
GO:0031922	pyridoxamine transport	1	1858	1	14503	0.128111
GO:0031923	pyridoxine transport	1	1858	1	14503	0.128111
GO:0031925	pyridoxal transmembrane transporter activity	1	1858	1	14503	0.128111
GO:0031927	pyridoxamine transmembrane transporter activity	1	1858	1	14503	0.128111
GO:0031928	pyridoxine transmembrane transporter activity	1	1858	1	14503	0.128111
GO:0031988	membrane-bounded vesicle	1	1858	1	14503	0.128111
GO:0032012	regulation of ARF protein signal transduction	4	1858	4	14503	0.000268614
GO:0032040	small-subunit processome	2	1858	10	14503	0.246734
GO:0032065	cortical protein anchoring	2	1858	2	14503	0.0164048
GO:0032153	cell division site	8	1858	16	14503	0.000309064
GO:0032312	regulation of GTPase activity	1	1858	5	14503	0.37025
GO:0032313	regulation of GTPase activity	2	1858	12	14503	0.275123
GO:0032549	ribonucleoside binding	3	1858	4	14503	0.00732424
GO:0033036	macromolecule localization	1	1858	1	14503	0.128111
GO:0033186	CAF-1 complex	1	1858	2	14503	0.223413
GO:0033554	cellular response to stress	1	1858	7	14503	0.394063
GO:0033713	choline:oxygen 1-oxidoreductase activity	1	1858	1	14503	0.128111
GO:0033813	deacetylcephalosporin-C acetyltransferase activity	1	1858	1	14503	0.128111
GO:0033814	propanoyl-CoA C-acyltransferase activity	1	1858	1	14503	0.128111
GO:0033897	ribonuclease T2 activity	1	1858	3	14503	0.292204
GO:0033903	endo-1,3(4)-beta-glucanase activity	1	1858	1	14503	0.128111
GO:0034399	nuclear periphery	1	1858	3	14503	0.292204
GO:0034599	cellular response to oxidative stress	1	1858	1	14503	0.128111
GO:0034613	cellular protein localization	1	1858	7	14503	0.394063
GO:0034661	ncRNA catabolic process	1	1858	1	14503	0.128111
GO:0035023	regulation of Rho protein signal transduction	5	1858	7	14503	0.000548701
GO:0035091	phosphatidylinositol binding	4	1858	14	14503	0.0684183
GO:0035299	inositol pentakisphosphate 2-kinase activity	1	1858	1	14503	0.128111
GO:0035432	positive regulation of gluconate transmembrane transport	1	1858	1	14503	0.128111
GO:0042147	retrograde transport, endosome to Golgi	2	1858	3	14503	0.0429155
GO:0042162	telomeric DNA binding	1	1858	1	14503	0.128111
GO:0042545	cell wall modification	5	1858	5	14503	3.43478e-05
GO:0042578	phosphoric ester hydrolase activity	1	1858	3	14503	0.292204
GO:0042626	ATPase activity, coupled to transmembrane movement of substances	14	1858	33	14503	1.89146e-05
GO:0042744	hydrogen peroxide catabolic process	1	1858	5	14503	0.37025
GO:0042765	GPI-anchor transamidase complex	1	1858	4	14503	0.339709
GO:0042801	polo kinase kinase activity	1	1858	1	14503	0.128111
GO:0042802	identical protein binding	2	1858	3	14503	0.0429155
GO:0043021	ribonucleoprotein complex binding	1	1858	1	14503	0.128111
GO:0043044	ATP-dependent chromatin remodeling	1	1858	1	14503	0.128111
GO:0043086	negative regulation of catalytic activity	1	1858	2	14503	0.223413
GO:0043169	cation binding	35	1858	68	14503	1.42086e-14
GO:0043231	intracellular membrane-bounded organelle	2	1858	5	14503	0.108773
GO:0043245	extraorganismal space	1	1858	2	14503	0.223413
GO:0043254	regulation of protein complex assembly	1	1858	1	14503	0.128111
GO:0043283	macromolecule metabolic process	1	1858	2	14503	0.223413
GO:0043547	positive regulation of GTPase activity	1	1858	1	14503	0.128111
GO:0043565	sequence-specific DNA binding	17	1858	72	14503	0.00478962
GO:0043581	mycelium development	79	1858	377	14503	2.45319e-06
GO:0043596	nuclear replication fork	2	1858	4	14503	0.0748446
GO:0043631	RNA polyadenylation	1	1858	1	14503	0.128111
GO:0044237	cellular metabolic process	3	1858	23	14503	0.240188
GO:0044238	primary metabolic process	4	1858	17	14503	0.107873
GO:0044267	cellular protein metabolic process	1	1858	2	14503	0.223413
GO:0044271	cellular nitrogen compound biosynthetic process	6	1858	20	14503	0.0250854
GO:0044403	symbiosis, encompassing mutualism through parasitism	1	1858	4	14503	0.339709
GO:0044408	growth or development of symbiont on or near host	114	1858	535	14503	8.05025e-09
GO:0044409	entry into host	2	1858	5	14503	0.108773
GO:0044412	growth or development of symbiont in host	4	1858	5	14503	0.00117133
GO:0044424	intracellular part	4	1858	31	14503	0.209456
GO:0044425	membrane part	1	1858	4	14503	0.339709
GO:0044427	chromosomal part	1	1858	1	14503	0.128111
GO:0044444	cytoplasmic part	6	1858	10	14503	0.000533608
GO:0044446	intracellular organelle part	1	1858	4	14503	0.339709
GO:0044459	plasma membrane part	1	1858	1	14503	0.128111
GO:0044464	cell part	13	1858	35	14503	0.00017766
GO:0044732	mitotic spindle pole body	4	1858	18	14503	0.120943
GO:0044878	cytokinesis checkpoint	1	1858	1	14503	0.128111
GO:0045014	negative regulation of transcription by glucose	1	1858	1	14503	0.128111
GO:0045053	protein retention in Golgi apparatus	1	1858	1	14503	0.128111
GO:0045261	proton-transporting ATP synthase complex, catalytic core F(1)	1	1858	6	14503	0.387391
GO:0045292	mRNA cis splicing, via spliceosome	1	1858	4	14503	0.339709
GO:0045330	aspartyl esterase activity	3	1858	3	14503	0.00209967
GO:0045449	regulation of transcription, DNA-templated	16	1858	78	14503	0.0182973
GO:0045493	xylan catabolic process	4	1858	6	14503	0.00306462
GO:0045895	positive regulation of mating-type specific transcription, DNA-templated	1	1858	1	14503	0.128111
GO:0045921	positive regulation of exocytosis	1	1858	1	14503	0.128111
GO:0045941	positive regulation of transcription, DNA-templated	1	1858	3	14503	0.292204
GO:0046373	L-arabinose metabolic process	3	1858	3	14503	0.00209967
GO:0046488	phosphatidylinositol metabolic process	1	1858	1	14503	0.128111
GO:0046540	U4/U6 x U5 tri-snRNP complex	1	1858	5	14503	0.37025
GO:0046556	alpha-L-arabinofuranosidase activity	3	1858	3	14503	0.00209967
GO:0046785	microtubule polymerization	1	1858	1	14503	0.128111
GO:0046835	carbohydrate phosphorylation	1	1858	1	14503	0.128111
GO:0046854	phosphatidylinositol phosphorylation	2	1858	3	14503	0.0429155
GO:0046907	intracellular transport	3	1858	5	14503	0.0159679
GO:0046952	ketone body catabolic process	1	1858	2	14503	0.223413
GO:0046983	protein dimerization activity	6	1858	33	14503	0.120947
GO:0047496	vesicle transport along microtubule	1	1858	1	14503	0.128111
GO:0048015	phosphatidylinositol-mediated signaling	3	1858	4	14503	0.00732424
GO:0048037	cofactor binding	10	1858	33	14503	0.00467199
GO:0048038	quinone binding	1	1858	5	14503	0.37025
GO:0048066	developmental pigmentation	1	1858	3	14503	0.292204
GO:0048188	Set1C/COMPASS complex	1	1858	3	14503	0.292204
GO:0048208	COPII vesicle coating	1	1858	1	14503	0.128111
GO:0048268	clathrin coating of Golgi vesicle	1	1858	1	14503	0.128111
GO:0048315	conidium formation	2	1858	8	14503	0.201925
GO:0050019	L-arabinitol 4-dehydrogenase activity	1	1858	1	14503	0.128111
GO:0050111	mycocerosate synthase activity	1	1858	1	14503	0.128111
GO:0050113	inositol oxygenase activity	1	1858	1	14503	0.128111
GO:0050150	o-pyrocatechuate decarboxylase activity	1	1858	1	14503	0.128111
GO:0050193	phosphoketolase activity	1	1858	2	14503	0.223413
GO:0050525	cutinase activity	2	1858	5	14503	0.108773
GO:0050658	RNA transport	1	1858	1	14503	0.128111
GO:0050660	flavin adenine dinucleotide binding	25	1858	133	14503	0.0129822
GO:0050661	NADP binding	8	1858	35	14503	0.0420817
GO:0050662	coenzyme binding	5	1858	24	14503	0.108438
GO:0050789	regulation of biological process	2	1858	2	14503	0.0164048
GO:0050896	response to stimulus	1	1858	1	14503	0.128111
GO:0050897	cobalt ion binding	1	1858	4	14503	0.339709
GO:0051015	actin filament binding	1	1858	1	14503	0.128111
GO:0051020	GTPase binding	1	1858	2	14503	0.223413
GO:0051028	mRNA transport	2	1858	8	14503	0.201925
GO:0051056	modulation by symbiont of host small GTPase mediated signal transduction	8	1858	11	14503	7.84441e-06
GO:0051090	regulation of sequence-specific DNA binding transcription factor activity	2	1858	3	14503	0.0429155
GO:0051172	negative regulation of nitrogen compound metabolic process	1	1858	1	14503	0.128111
GO:0051276	chromosome organization	1	1858	6	14503	0.387391
GO:0051285	cell cortex of cell tip	2	1858	4	14503	0.0748446
GO:0051286	cell tip	6	1858	11	14503	0.00102393
GO:0051301	cell division	5	1858	23	14503	0.0984448
GO:0051303	establishment of chromosome localization	1	1858	1	14503	0.128111
GO:0051315	attachment of mitotic spindle microtubules to kinetochore	1	1858	4	14503	0.339709
GO:0051519	activation of bipolar cell growth	1	1858	2	14503	0.223413
GO:0051536	iron-sulfur cluster binding	2	1858	14	14503	0.288386
GO:0051537	2 iron, 2 sulfur cluster binding	3	1858	14	14503	0.169461
GO:0051539	4 iron, 4 sulfur cluster binding	2	1858	15	14503	0.290128
GO:0051591	response to cAMP	7	1858	31	14503	0.0554114
GO:0051594	detection of glucose	1	1858	1	14503	0.128111
GO:0051642	centrosome localization	1	1858	1	14503	0.128111
GO:0052051	interaction with host via protein secreted by type II secretion system	3	1858	7	14503	0.0425008
GO:0052108	growth or development of symbiont during interaction with host	2	1858	4	14503	0.0748446
GO:0052374	negative regulation by symbiont of entry into host	1	1858	1	14503	0.128111
GO:0052470	modulation by host of symbiont signal transduction pathway	1	1858	1	14503	0.128111
GO:0055028	cortical microtubule	1	1858	1	14503	0.128111
GO:0055085	transmembrane transport	108	1858	381	14503	1.57366e-16
GO:0055114	oxidation-reduction process	129	1858	592	14503	2.04981e-10
GO:0060627	regulation of vesicle-mediated transport	1	1858	1	14503	0.128111
GO:0065007	biological regulation	1	1858	1	14503	0.128111
GO:0070290	N-acylphosphatidylethanolamine-specific phospholipase D activity	1	1858	1	14503	0.128111
GO:0070330	aromatase activity	1	1858	1	14503	0.128111
GO:0070403	NAD binding	1	1858	6	14503	0.387391
GO:0070829	heterochromatin maintenance	1	1858	2	14503	0.223413
GO:0071277	cellular response to calcium ion	1	1858	2	14503	0.223413
GO:0071852	fungal-type cell wall organization or biogenesis	2	1858	2	14503	0.0164048
GO:0071963	establishment or maintenance of cell polarity regulating cell shape	1	1858	2	14503	0.223413
GO:0072480	signal transduction involved in mitotic spindle assembly checkpoint	1	1858	2	14503	0.223413
GO:0072686	mitotic spindle	2	1858	9	14503	0.226375
GO:0080008	Cul4-RING E3 ubiquitin ligase complex	1	1858	1	14503	0.128111
GO:0097320	membrane tubulation	1	1858	1	14503	0.128111
GO:0097344	Rix1 complex	1	1858	2	14503	0.223413
GO:1902975	mitotic DNA replication initiation	1	1858	2	14503	0.223413
GO:1903562	microtubule bundle formation involved in mitotic spindle midzone assembly	1	1858	1	14503	0.128111
GO:1903563	microtubule bundle formation involved in horsetail-astral microtubule organization	1	1858	1	14503	0.128111
GO:1903759	signal transduction involved in regulation of aerobic respiration	1	1858	1	14503	0.128111
GO:1990023	mitotic spindle midzone	1	1858	1	14503	0.128111
GO:1990299	Bub1-Bub3 complex localization to kinetochore	1	1858	1	14503	0.128111
GO:1990426	homologous recombination-dependent replication fork processing	1	1858	2	14503	0.223413
GO:1990498	mitotic spindle microtubule	1	1858	1	14503	0.128111
GO:2000058	regulation of protein ubiquitination involved in ubiquitin-dependent protein catabolic process	1	1858	1	14503	0.128111
GO:2000765	regulation of cytoplasmic translation	1	1858	1	14503	0.128111

## Sheet: GO in planta - downregulated
in planta - downregulated GO		# of genes from input gene list	# of input genes	Total # of S. sclerotiorum genes within GO term	# of S. sclerotiorum Genes	p-value
GO:0000002	mitochondrial genome maintenance	2	1637	7	14503	0.147013
GO:0000015	phosphopyruvate hydratase complex	1	1637	1	14503	0.112873
GO:0000036	ACP phosphopantetheine attachment site binding involved in fatty acid biosynthetic process	4	1637	35	14503	0.207706
GO:0000045	autophagosome assembly	1	1637	2	14503	0.200279
GO:0000049	tRNA binding	1	1637	7	14503	0.385235
GO:0000062	fatty-acyl-CoA binding	1	1637	2	14503	0.200279
GO:0000070	mitotic sister chromatid segregation	1	1637	6	14503	0.372205
GO:0000095	S-adenosyl-L-methionine transmembrane transporter activity	1	1637	1	14503	0.112873
GO:0000103	sulfate assimilation	1	1637	2	14503	0.200279
GO:0000104	succinate dehydrogenase activity	1	1637	3	14503	0.266526
GO:0000105	histidine biosynthetic process	3	1637	8	14503	0.0442175
GO:0000107	imidazoleglycerol-phosphate synthase activity	1	1637	1	14503	0.112873
GO:0000119	mediator complex	2	1637	14	14503	0.275603
GO:0000139	Golgi membrane	2	1637	12	14503	0.253966
GO:0000160	phosphorelay signal transduction system	3	1637	26	14503	0.23813
GO:0000162	tryptophan biosynthetic process	1	1637	4	14503	0.315273
GO:0000166	nucleotide binding	14	1637	98	14503	0.0760608
GO:0000175	3'-5'-exoribonuclease activity	2	1637	6	14503	0.118358
GO:0000176	nuclear exosome (RNase complex)	1	1637	3	14503	0.266526
GO:0000177	cytoplasmic exosome (RNase complex)	1	1637	2	14503	0.200279
GO:0000178	exosome (RNase complex)	2	1637	2	14503	0.0127335
GO:0000220	vacuolar proton-transporting V-type ATPase, V0 domain	1	1637	1	14503	0.112873
GO:0000221	vacuolar proton-transporting V-type ATPase, V1 domain	1	1637	1	14503	0.112873
GO:0000226	microtubule cytoskeleton organization	1	1637	6	14503	0.372205
GO:0000247	C-8 sterol isomerase activity	1	1637	1	14503	0.112873
GO:0000256	allantoin catabolic process	1	1637	2	14503	0.200279
GO:0000262	mitochondrial chromosome	1	1637	1	14503	0.112873
GO:0000275	mitochondrial proton-transporting ATP synthase complex, catalytic core F(1)	1	1637	1	14503	0.112873
GO:0000276	mitochondrial proton-transporting ATP synthase complex, coupling factor F(o)	5	1637	5	14503	1.82221e-05
GO:0000281	mitotic cytokinesis	1	1637	2	14503	0.200279
GO:0000287	magnesium ion binding	12	1637	51	14503	0.00629349
GO:0000292	RNA fragment catabolic process	1	1637	1	14503	0.112873
GO:0000300	peripheral to membrane of membrane fraction	1	1637	1	14503	0.112873
GO:0000329	fungal-type vacuole membrane	2	1637	6	14503	0.118358
GO:0000334	3-hydroxyanthranilate 3,4-dioxygenase activity	1	1637	1	14503	0.112873
GO:0000395	mRNA 5'-splice site recognition	1	1637	1	14503	0.112873
GO:0000407	pre-autophagosomal structure	1	1637	3	14503	0.266526
GO:0000467	exonucleolytic trimming to generate mature 3'-end of 5.8S rRNA from tricistronic rRNA transcript (SSU-rRNA, 5.8S rRNA, LSU-rRNA)	1	1637	2	14503	0.200279
GO:0000774	adenyl-nucleotide exchange factor activity	1	1637	1	14503	0.112873
GO:0000775	chromosome, centromeric region	1	1637	7	14503	0.385235
GO:0000777	condensed chromosome kinetochore	3	1637	4	14503	0.00509567
GO:0000778	condensed nuclear chromosome kinetochore	1	1637	3	14503	0.266526
GO:0000786	nucleosome	8	1637	15	14503	7.24722e-05
GO:0000792	heterochromatin	1	1637	1	14503	0.112873
GO:0000920	cell separation after cytokinesis	1	1637	2	14503	0.200279
GO:0000981	sequence-specific DNA binding RNA polymerase II transcription factor activity	1	1637	2	14503	0.200279
GO:0001558	regulation of cell growth	1	1637	1	14503	0.112873
GO:0003676	nucleic acid binding	40	1637	303	14503	0.039816
GO:0003684	damaged DNA binding	4	1637	18	14503	0.0928544
GO:0003689	DNA clamp loader activity	1	1637	4	14503	0.315273
GO:0003697	single-stranded DNA binding	1	1637	3	14503	0.266526
GO:0003702	RNA polymerase II transcription factor activity	5	1637	13	14503	0.00901891
GO:0003711	transcription elongation regulator activity	1	1637	3	14503	0.266526
GO:0003712	transcription cofactor activity	1	1637	2	14503	0.200279
GO:0003723	RNA binding	41	1637	348	14503	0.0642181
GO:0003735	structural constituent of ribosome	97	1637	141	14503	4.87048e-59
GO:0003743	translation initiation factor activity	9	1637	42	14503	0.0253792
GO:0003746	translation elongation factor activity	5	1637	15	14503	0.0165706
GO:0003755	peptidyl-prolyl cis-trans isomerase activity	5	1637	13	14503	0.00901891
GO:0003774	motor activity	1	1637	8	14503	0.39058
GO:0003779	actin binding	10	1637	24	14503	0.000121193
GO:0003824	catalytic activity	32	1637	240	14503	0.0469294
GO:0003840	gamma-glutamyltransferase activity	1	1637	3	14503	0.266526
GO:0003848	2-amino-4-hydroxy-6-hydroxymethyldihydropteridine diphosphokinase activity	1	1637	1	14503	0.112873
GO:0003849	3-deoxy-7-phosphoheptulonate synthase activity	2	1637	3	14503	0.0338932
GO:0003859	3-hydroxybutyryl-CoA dehydratase activity	1	1637	1	14503	0.112873
GO:0003878	ATP citrate synthase activity	1	1637	2	14503	0.200279
GO:0003882	CDP-diacylglycerol-serine O-phosphatidyltransferase activity	1	1637	2	14503	0.200279
GO:0003899	RNA polymerase I activity	6	1637	26	14503	0.0433269
GO:0003906	oxidized purine nucleobase lesion DNA N-glycosylase activity	1	1637	1	14503	0.112873
GO:0003949	1-(5-phosphoribosyl)-5-[(5-phosphoribosylamino)methylideneamino]imidazole-4-carboxamide isomerase activity	1	1637	1	14503	0.112873
GO:0003951	NAD kinase activity	1	1637	3	14503	0.266526
GO:0003954	NADH dehydrogenase activity	3	1637	4	14503	0.00509567
GO:0003977	UDP-N-acetylglucosamine diphosphorylase activity	1	1637	1	14503	0.112873
GO:0003984	acetolactate synthase activity	1	1637	2	14503	0.200279
GO:0003985	acetyl-CoA C-acetyltransferase activity	1	1637	2	14503	0.200279
GO:0003987	acetate-CoA ligase activity	1	1637	2	14503	0.200279
GO:0003993	acid phosphatase activity	2	1637	12	14503	0.253966
GO:0003999	adenine phosphoribosyltransferase activity	1	1637	1	14503	0.112873
GO:0004001	adenosine kinase activity	1	1637	1	14503	0.112873
GO:0004013	adenosylhomocysteinase activity	1	1637	1	14503	0.112873
GO:0004017	adenylate kinase activity	1	1637	2	14503	0.200279
GO:0004019	adenylosuccinate synthase activity	1	1637	1	14503	0.112873
GO:0004020	adenylylsulfate kinase activity	1	1637	1	14503	0.112873
GO:0004022	alcohol dehydrogenase (NAD) activity	2	1637	2	14503	0.0127335
GO:0004037	allantoicase activity	1	1637	1	14503	0.112873
GO:0004040	amidase activity	1	1637	1	14503	0.112873
GO:0004056	argininosuccinate lyase activity	1	1637	1	14503	0.112873
GO:0004067	asparaginase activity	1	1637	1	14503	0.112873
GO:0004069	L-aspartate:2-oxoglutarate aminotransferase activity	2	1637	2	14503	0.0127335
GO:0004089	carbonate dehydratase activity	3	1637	4	14503	0.00509567
GO:0004091	carboxylic ester hydrolase activity	1	1637	3	14503	0.266526
GO:0004092	carnitine O-acetyltransferase activity	1	1637	2	14503	0.200279
GO:0004096	catalase activity	1	1637	8	14503	0.39058
GO:0004109	coproporphyrinogen oxidase activity	1	1637	1	14503	0.112873
GO:0004124	cysteine synthase activity	1	1637	2	14503	0.200279
GO:0004126	cytidine deaminase activity	1	1637	1	14503	0.112873
GO:0004128	cytochrome-b5 reductase activity, acting on NAD(P)H	1	1637	2	14503	0.200279
GO:0004129	cytochrome-c oxidase activity	8	1637	9	14503	2.07297e-07
GO:0004131	cytosine deaminase activity	1	1637	1	14503	0.112873
GO:0004143	diacylglycerol kinase activity	1	1637	3	14503	0.266526
GO:0004149	dihydrolipoyllysine-residue succinyltransferase activity	1	1637	1	14503	0.112873
GO:0004152	dihydroorotate dehydrogenase activity	1	1637	2	14503	0.200279
GO:0004156	dihydropteroate synthase activity	1	1637	1	14503	0.112873
GO:0004161	dimethylallyltranstransferase activity	1	1637	2	14503	0.200279
GO:0004163	diphosphomevalonate decarboxylase activity	1	1637	1	14503	0.112873
GO:0004164	diphthine synthase activity	1	1637	1	14503	0.112873
GO:0004170	dUTP diphosphatase activity	1	1637	1	14503	0.112873
GO:0004176	ATP-dependent peptidase activity	1	1637	5	14503	0.349623
GO:0004177	aminopeptidase activity	3	1637	17	14503	0.182931
GO:0004180	carboxypeptidase activity	1	1637	1	14503	0.112873
GO:0004185	serine-type carboxypeptidase activity	2	1637	9	14503	0.198375
GO:0004222	metalloendopeptidase activity	5	1637	23	14503	0.0713554
GO:0004252	serine-type endopeptidase activity	4	1637	29	14503	0.193254
GO:0004298	threonine-type endopeptidase activity	14	1637	14	14503	5.18548e-14
GO:0004300	enoyl-CoA hydratase activity	1	1637	1	14503	0.112873
GO:0004301	epoxide hydrolase activity	1	1637	2	14503	0.200279
GO:0004311	farnesyltranstransferase activity	1	1637	1	14503	0.112873
GO:0004322	ferroxidase activity	1	1637	1	14503	0.112873
GO:0004325	ferrochelatase activity	1	1637	1	14503	0.112873
GO:0004337	geranyltranstransferase activity	1	1637	2	14503	0.200279
GO:0004349	glutamate 5-kinase activity	1	1637	1	14503	0.112873
GO:0004350	glutamate-5-semialdehyde dehydrogenase activity	1	1637	1	14503	0.112873
GO:0004354	glutamate dehydrogenase (NADP) activity	1	1637	1	14503	0.112873
GO:0004356	glutamate-ammonia ligase activity	1	1637	3	14503	0.266526
GO:0004358	glutamate N-acetyltransferase activity	2	1637	2	14503	0.0127335
GO:0004365	glyceraldehyde-3-phosphate dehydrogenase (NAD) (phosphorylating) activity	1	1637	1	14503	0.112873
GO:0004372	glycine hydroxymethyltransferase activity	1	1637	2	14503	0.200279
GO:0004385	guanylate kinase activity	1	1637	1	14503	0.112873
GO:0004408	holocytochrome-c synthase activity	1	1637	2	14503	0.200279
GO:0004412	homoserine dehydrogenase activity	1	1637	1	14503	0.112873
GO:0004418	hydroxymethylbilane synthase activity	1	1637	1	14503	0.112873
GO:0004424	imidazoleglycerol-phosphate dehydratase activity	1	1637	2	14503	0.200279
GO:0004427	inorganic diphosphatase activity	3	1637	7	14503	0.0311468
GO:0004437	inositol or phosphatidylinositol phosphatase activity	2	1637	8	14503	0.173908
GO:0004450	isocitrate dehydrogenase (NADP) activity	1	1637	1	14503	0.112873
GO:0004451	isocitrate lyase activity	1	1637	2	14503	0.200279
GO:0004460	L-lactate dehydrogenase (cytochrome) activity	1	1637	1	14503	0.112873
GO:0004467	long-chain fatty acid-CoA ligase activity	1	1637	1	14503	0.112873
GO:0004476	mannose-6-phosphate isomerase activity	1	1637	2	14503	0.200279
GO:0004478	methionine adenosyltransferase activity	1	1637	1	14503	0.112873
GO:0004512	inositol-3-phosphate synthase activity	1	1637	1	14503	0.112873
GO:0004521	endoribonuclease activity	1	1637	2	14503	0.200279
GO:0004525	ribonuclease III activity	1	1637	5	14503	0.349623
GO:0004527	exonuclease activity	1	1637	5	14503	0.349623
GO:0004540	ribonuclease activity	1	1637	5	14503	0.349623
GO:0004550	nucleoside diphosphate kinase activity	1	1637	1	14503	0.112873
GO:0004556	alpha-amylase activity	1	1637	5	14503	0.349623
GO:0004568	chitinase activity	2	1637	15	14503	0.282118
GO:0004571	mannosyl-oligosaccharide 1,2-alpha-mannosidase activity	2	1637	10	14503	0.219997
GO:0004579	dolichyl-diphosphooligosaccharide-protein glycotransferase activity	2	1637	5	14503	0.0889348
GO:0004582	dolichyl-phosphate beta-D-mannosyltransferase activity	1	1637	1	14503	0.112873
GO:0004585	ornithine carbamoyltransferase activity	1	1637	1	14503	0.112873
GO:0004588	orotate phosphoribosyltransferase activity	1	1637	1	14503	0.112873
GO:0004592	pantoate-beta-alanine ligase activity	1	1637	1	14503	0.112873
GO:0004601	peroxidase activity	2	1637	10	14503	0.219997
GO:0004614	phosphoglucomutase activity	1	1637	1	14503	0.112873
GO:0004615	phosphomannomutase activity	1	1637	1	14503	0.112873
GO:0004616	phosphogluconate dehydrogenase (decarboxylating) activity	3	1637	7	14503	0.0311468
GO:0004617	phosphoglycerate dehydrogenase activity	2	1637	4	14503	0.060143
GO:0004618	phosphoglycerate kinase activity	1	1637	1	14503	0.112873
GO:0004619	phosphoglycerate mutase activity	1	1637	1	14503	0.112873
GO:0004629	phospholipase C activity	1	1637	4	14503	0.315273
GO:0004634	phosphopyruvate hydratase activity	1	1637	1	14503	0.112873
GO:0004644	phosphoribosylglycinamide formyltransferase activity	1	1637	1	14503	0.112873
GO:0004650	polygalacturonase activity	2	1637	17	14503	0.287587
GO:0004665	prephenate dehydrogenase (NADP) activity	1	1637	1	14503	0.112873
GO:0004713	protein tyrosine kinase activity	3	1637	21	14503	0.221664
GO:0004725	protein tyrosine phosphatase activity	2	1637	13	14503	0.266277
GO:0004731	purine-nucleoside phosphorylase activity	1	1637	1	14503	0.112873
GO:0004733	pyridoxamine-phosphate oxidase activity	1	1637	1	14503	0.112873
GO:0004735	pyrroline-5-carboxylate reductase activity	1	1637	4	14503	0.315273
GO:0004739	pyruvate dehydrogenase (acetyl-transferring) activity	2	1637	2	14503	0.0127335
GO:0004746	riboflavin synthase activity	2	1637	2	14503	0.0127335
GO:0004751	ribose-5-phosphate isomerase activity	1	1637	1	14503	0.112873
GO:0004754	saccharopine dehydrogenase (NAD, L-lysine-forming) activity	1	1637	2	14503	0.200279
GO:0004755	saccharopine dehydrogenase (NADP, L-glutamate-forming) activity	1	1637	1	14503	0.112873
GO:0004775	succinate-CoA ligase (ADP-forming) activity	1	1637	3	14503	0.266526
GO:0004776	succinate-CoA ligase (GDP-forming) activity	2	1637	2	14503	0.0127335
GO:0004777	succinate-semialdehyde dehydrogenase (NAD) activity	1	1637	2	14503	0.200279
GO:0004784	superoxide dismutase activity	3	1637	3	14503	0.00143571
GO:0004798	thymidylate kinase activity	1	1637	1	14503	0.112873
GO:0004799	thymidylate synthase activity	1	1637	1	14503	0.112873
GO:0004807	triose-phosphate isomerase activity	1	1637	1	14503	0.112873
GO:0004812	aminoacyl-tRNA ligase activity	3	1637	18	14503	0.194755
GO:0004815	aspartate-tRNA ligase activity	1	1637	5	14503	0.349623
GO:0004819	glutamine-tRNA ligase activity	1	1637	1	14503	0.112873
GO:0004821	histidine-tRNA ligase activity	1	1637	1	14503	0.112873
GO:0004823	leucine-tRNA ligase activity	1	1637	2	14503	0.200279
GO:0004825	methionine-tRNA ligase activity	1	1637	2	14503	0.200279
GO:0004826	phenylalanine-tRNA ligase activity	1	1637	4	14503	0.315273
GO:0004829	threonine-tRNA ligase activity	1	1637	2	14503	0.200279
GO:0004830	tryptophan-tRNA ligase activity	2	1637	4	14503	0.060143
GO:0004834	tryptophan synthase activity	1	1637	1	14503	0.112873
GO:0004843	ubiquitin-specific protease activity	1	1637	2	14503	0.200279
GO:0004844	uracil DNA N-glycosylase activity	1	1637	1	14503	0.112873
GO:0004845	uracil phosphoribosyltransferase activity	1	1637	1	14503	0.112873
GO:0004848	ureidoglycolate hydrolase activity	1	1637	1	14503	0.112873
GO:0004852	uroporphyrinogen-III synthase activity	1	1637	1	14503	0.112873
GO:0004854	xanthine dehydrogenase activity	1	1637	2	14503	0.200279
GO:0004855	xanthine oxidase activity	1	1637	2	14503	0.200279
GO:0004871	signal transducer activity	4	1637	22	14503	0.137557
GO:0004872	receptor activity	6	1637	15	14503	0.00350563
GO:0005047	signal recognition particle binding	1	1637	1	14503	0.112873
GO:0005179	hormone activity	1	1637	2	14503	0.200279
GO:0005198	structural molecule activity	3	1637	16	14503	0.169801
GO:0005338	nucleotide-sugar transmembrane transporter activity	1	1637	3	14503	0.266526
GO:0005344	oxygen transporter activity	1	1637	2	14503	0.200279
GO:0005385	zinc ion transmembrane transporter activity	1	1637	2	14503	0.200279
GO:0005484	SNAP receptor activity	2	1637	3	14503	0.0338932
GO:0005488	binding	64	1637	392	14503	0.00056911
GO:0005506	iron ion binding	14	1637	83	14503	0.0370026
GO:0005507	copper ion binding	5	1637	24	14503	0.0799745
GO:0005509	calcium ion binding	11	1637	47	14503	0.00877927
GO:0005515	protein binding	34	1637	287	14503	0.0702111
GO:0005525	GTP binding	17	1637	106	14503	0.0357815
GO:0005578	proteinaceous extracellular matrix	1	1637	2	14503	0.200279
GO:0005615	extracellular space	1	1637	1	14503	0.112873
GO:0005625	soluble fraction	1	1637	1	14503	0.112873
GO:0005634	nucleus	116	1637	913	14503	0.0159343
GO:0005635	nuclear envelope	1	1637	7	14503	0.385235
GO:0005663	DNA replication factor C complex	1	1637	4	14503	0.315273
GO:0005667	transcription factor complex	1	1637	4	14503	0.315273
GO:0005669	transcription factor TFIID complex	1	1637	4	14503	0.315273
GO:0005672	transcription factor TFIIA complex	1	1637	2	14503	0.200279
GO:0005680	anaphase-promoting complex	2	1637	6	14503	0.118358
GO:0005681	spliceosomal complex	3	1637	17	14503	0.182931
GO:0005685	U1 snRNP	1	1637	2	14503	0.200279
GO:0005686	U2 snRNP	2	1637	2	14503	0.0127335
GO:0005737	cytoplasm	71	1637	285	14503	3.98166e-11
GO:0005739	mitochondrion	30	1637	72	14503	3.46935e-11
GO:0005740	mitochondrial envelope	2	1637	3	14503	0.0338932
GO:0005741	mitochondrial outer membrane	4	1637	14	14503	0.0490081
GO:0005742	mitochondrial outer membrane translocase complex	1	1637	1	14503	0.112873
GO:0005743	mitochondrial inner membrane	27	1637	62	14503	9.75238e-11
GO:0005744	mitochondrial inner membrane presequence translocase complex	1	1637	3	14503	0.266526
GO:0005746	mitochondrial respiratory chain	1	1637	1	14503	0.112873
GO:0005751	mitochondrial respiratory chain complex IV	1	1637	1	14503	0.112873
GO:0005758	mitochondrial intermembrane space	5	1637	7	14503	0.000301359
GO:0005759	mitochondrial matrix	7	1637	16	14503	0.000902056
GO:0005763	mitochondrial small ribosomal subunit	1	1637	2	14503	0.200279
GO:0005768	endosome	3	1637	6	14503	0.0200591
GO:0005773	vacuole	2	1637	16	14503	0.286035
GO:0005783	endoplasmic reticulum	25	1637	72	14503	1.03258e-07
GO:0005784	Sec61 translocon complex	1	1637	1	14503	0.112873
GO:0005785	signal recognition particle receptor complex	1	1637	1	14503	0.112873
GO:0005786	signal recognition particle, endoplasmic reticulum targeting	1	1637	1	14503	0.112873
GO:0005787	signal peptidase complex	2	1637	3	14503	0.0338932
GO:0005789	endoplasmic reticulum membrane	3	1637	21	14503	0.221664
GO:0005794	Golgi apparatus	5	1637	34	14503	0.15828
GO:0005826	actomyosin contractile ring	1	1637	3	14503	0.266526
GO:0005829	cytosol	51	1637	221	14503	2.47853e-07
GO:0005838	proteasome regulatory particle	1	1637	1	14503	0.112873
GO:0005839	proteasome core complex	14	1637	14	14503	5.18548e-14
GO:0005840	ribosome	86	1637	125	14503	1.97625e-52
GO:0005850	eukaryotic translation initiation factor 2 complex	1	1637	1	14503	0.112873
GO:0005853	eukaryotic translation elongation factor 1 complex	2	1637	2	14503	0.0127335
GO:0005856	cytoskeleton	6	1637	15	14503	0.00350563
GO:0005874	microtubule	3	1637	22	14503	0.227704
GO:0005884	actin filament	1	1637	1	14503	0.112873
GO:0005960	glycine cleavage complex	1	1637	1	14503	0.112873
GO:0005967	mitochondrial pyruvate dehydrogenase complex	1	1637	1	14503	0.112873
GO:0006006	glucose metabolic process	1	1637	2	14503	0.200279
GO:0006007	glucose catabolic process	1	1637	1	14503	0.112873
GO:0006021	inositol biosynthetic process	1	1637	1	14503	0.112873
GO:0006032	chitin catabolic process	2	1637	15	14503	0.282118
GO:0006066	alcohol metabolic process	4	1637	20	14503	0.115738
GO:0006069	ethanol oxidation	1	1637	1	14503	0.112873
GO:0006071	glycerol metabolic process	1	1637	5	14503	0.349623
GO:0006080	substituted mannan metabolic process	1	1637	1	14503	0.112873
GO:0006090	pyruvate metabolic process	1	1637	2	14503	0.200279
GO:0006091	generation of precursor metabolites and energy	1	1637	1	14503	0.112873
GO:0006094	gluconeogenesis	2	1637	5	14503	0.0889348
GO:0006096	glycolytic process	7	1637	17	14503	0.00136096
GO:0006097	glyoxylate cycle	1	1637	3	14503	0.266526
GO:0006098	pentose-phosphate shunt	4	1637	10	14503	0.0165861
GO:0006099	tricarboxylic acid cycle	9	1637	20	14503	0.000132018
GO:0006102	isocitrate metabolic process	1	1637	1	14503	0.112873
GO:0006108	malate metabolic process	2	1637	4	14503	0.060143
GO:0006122	mitochondrial electron transport, ubiquinol to cytochrome c	3	1637	3	14503	0.00143571
GO:0006139	nucleobase-containing compound metabolic process	2	1637	17	14503	0.287587
GO:0006144	purine nucleobase metabolic process	1	1637	3	14503	0.266526
GO:0006163	purine nucleotide metabolic process	1	1637	1	14503	0.112873
GO:0006164	purine nucleotide biosynthetic process	1	1637	2	14503	0.200279
GO:0006166	purine ribonucleoside salvage	1	1637	1	14503	0.112873
GO:0006168	adenine salvage	1	1637	1	14503	0.112873
GO:0006183	GTP biosynthetic process	1	1637	1	14503	0.112873
GO:0006189	'de novo' IMP biosynthetic process	2	1637	7	14503	0.147013
GO:0006221	pyrimidine nucleotide biosynthetic process	1	1637	3	14503	0.266526
GO:0006222	UMP biosynthetic process	1	1637	2	14503	0.200279
GO:0006228	UTP biosynthetic process	1	1637	1	14503	0.112873
GO:0006231	dTMP biosynthetic process	1	1637	1	14503	0.112873
GO:0006233	dTDP biosynthetic process	1	1637	1	14503	0.112873
GO:0006241	CTP biosynthetic process	1	1637	1	14503	0.112873
GO:0006259	DNA metabolic process	1	1637	7	14503	0.385235
GO:0006260	DNA replication	6	1637	34	14503	0.0972513
GO:0006275	regulation of DNA replication	1	1637	2	14503	0.200279
GO:0006281	DNA repair	8	1637	61	14503	0.136109
GO:0006284	base-excision repair	4	1637	8	14503	0.00702178
GO:0006289	nucleotide-excision repair	5	1637	14	14503	0.0124493
GO:0006310	DNA recombination	2	1637	17	14503	0.287587
GO:0006334	nucleosome assembly	8	1637	15	14503	7.24722e-05
GO:0006342	chromatin silencing	2	1637	7	14503	0.147013
GO:0006350	transcription, DNA-templated	12	1637	64	14503	0.0275972
GO:0006351	transcription, DNA-templated	1	1637	6	14503	0.372205
GO:0006354	DNA-templated transcription, elongation	1	1637	3	14503	0.266526
GO:0006357	regulation of transcription from RNA polymerase II promoter	4	1637	28	14503	0.187783
GO:0006366	transcription from RNA polymerase II promoter	1	1637	6	14503	0.372205
GO:0006367	transcription initiation from RNA polymerase II promoter	2	1637	8	14503	0.173908
GO:0006396	RNA processing	6	1637	34	14503	0.0972513
GO:0006397	mRNA processing	5	1637	31	14503	0.13839
GO:0006412	translation	98	1637	156	14503	4.84839e-54
GO:0006413	translational initiation	4	1637	19	14503	0.104356
GO:0006414	translational elongation	5	1637	8	14503	0.000713151
GO:0006418	tRNA aminoacylation for protein translation	3	1637	18	14503	0.194755
GO:0006422	aspartyl-tRNA aminoacylation	1	1637	5	14503	0.349623
GO:0006425	glutaminyl-tRNA aminoacylation	1	1637	1	14503	0.112873
GO:0006427	histidyl-tRNA aminoacylation	1	1637	1	14503	0.112873
GO:0006429	leucyl-tRNA aminoacylation	1	1637	2	14503	0.200279
GO:0006431	methionyl-tRNA aminoacylation	1	1637	2	14503	0.200279
GO:0006432	phenylalanyl-tRNA aminoacylation	1	1637	4	14503	0.315273
GO:0006435	threonyl-tRNA aminoacylation	1	1637	2	14503	0.200279
GO:0006436	tryptophanyl-tRNA aminoacylation	2	1637	4	14503	0.060143
GO:0006452	translational frameshifting	1	1637	2	14503	0.200279
GO:0006457	protein folding	16	1637	55	14503	0.000187898
GO:0006461	protein complex assembly	1	1637	5	14503	0.349623
GO:0006465	signal peptide processing	3	1637	4	14503	0.00509567
GO:0006474	N-terminal protein amino acid acetylation	1	1637	1	14503	0.112873
GO:0006476	protein deacetylation	1	1637	6	14503	0.372205
GO:0006487	protein N-linked glycosylation	1	1637	3	14503	0.266526
GO:0006505	GPI anchor metabolic process	4	1637	13	14503	0.039452
GO:0006508	proteolysis	27	1637	184	14503	0.0311208
GO:0006511	ubiquitin-dependent protein catabolic process	11	1637	40	14503	0.00268581
GO:0006519	cellular amino acid metabolic process	1	1637	1	14503	0.112873
GO:0006520	cellular amino acid metabolic process	7	1637	21	14503	0.00504755
GO:0006526	arginine biosynthetic process	3	1637	8	14503	0.0442175
GO:0006528	asparagine metabolic process	1	1637	1	14503	0.112873
GO:0006534	cysteine metabolic process	1	1637	1	14503	0.112873
GO:0006535	cysteine biosynthetic process from serine	1	1637	3	14503	0.266526
GO:0006541	glutamine metabolic process	1	1637	6	14503	0.372205
GO:0006542	glutamine biosynthetic process	1	1637	2	14503	0.200279
GO:0006544	glycine metabolic process	1	1637	3	14503	0.266526
GO:0006561	proline biosynthetic process	3	1637	7	14503	0.0311468
GO:0006563	L-serine metabolic process	1	1637	2	14503	0.200279
GO:0006569	tryptophan catabolic process	1	1637	2	14503	0.200279
GO:0006571	tyrosine biosynthetic process	1	1637	1	14503	0.112873
GO:0006605	protein targeting	3	1637	3	14503	0.00143571
GO:0006614	SRP-dependent cotranslational protein targeting to membrane	2	1637	8	14503	0.173908
GO:0006620	posttranslational protein targeting to membrane	1	1637	1	14503	0.112873
GO:0006623	protein targeting to vacuole	1	1637	2	14503	0.200279
GO:0006631	fatty acid metabolic process	1	1637	3	14503	0.266526
GO:0006637	acyl-CoA metabolic process	1	1637	2	14503	0.200279
GO:0006644	phospholipid metabolic process	1	1637	4	14503	0.315273
GO:0006662	glycerol ether metabolic process	2	1637	2	14503	0.0127335
GO:0006696	ergosterol biosynthetic process	1	1637	1	14503	0.112873
GO:0006730	one-carbon metabolic process	3	1637	6	14503	0.0200591
GO:0006744	ubiquinone biosynthetic process	1	1637	5	14503	0.349623
GO:0006751	glutathione catabolic process	1	1637	1	14503	0.112873
GO:0006777	Mo-molybdopterin cofactor biosynthetic process	2	1637	7	14503	0.147013
GO:0006779	porphyrin-containing compound biosynthetic process	2	1637	5	14503	0.0889348
GO:0006783	heme biosynthetic process	1	1637	2	14503	0.200279
GO:0006790	sulfur compound metabolic process	1	1637	3	14503	0.266526
GO:0006796	phosphate-containing compound metabolic process	3	1637	7	14503	0.0311468
GO:0006801	superoxide metabolic process	4	1637	5	14503	0.000717837
GO:0006807	nitrogen compound metabolic process	5	1637	18	14503	0.0330325
GO:0006810	transport	17	1637	86	14503	0.00792712
GO:0006811	ion transport	1	1637	6	14503	0.372205
GO:0006812	cation transport	3	1637	25	14503	0.237452
GO:0006814	sodium ion transport	1	1637	4	14503	0.315273
GO:0006817	phosphate ion transport	1	1637	5	14503	0.349623
GO:0006825	copper ion transport	1	1637	5	14503	0.349623
GO:0006829	zinc II ion transport	1	1637	2	14503	0.200279
GO:0006850	mitochondrial pyruvate transport	1	1637	1	14503	0.112873
GO:0006875	cellular metal ion homeostasis	1	1637	1	14503	0.112873
GO:0006886	intracellular protein transport	18	1637	71	14503	0.000467192
GO:0006888	ER to Golgi vesicle-mediated transport	2	1637	12	14503	0.253966
GO:0006890	retrograde vesicle-mediated transport, Golgi to ER	1	1637	2	14503	0.200279
GO:0006897	endocytosis	2	1637	5	14503	0.0889348
GO:0006974	cellular response to DNA damage stimulus	2	1637	7	14503	0.147013
GO:0006979	response to oxidative stress	3	1637	14	14503	0.140213
GO:0007005	mitochondrion organization	1	1637	2	14503	0.200279
GO:0007017	microtubule-based process	1	1637	5	14503	0.349623
GO:0007021	tubulin complex assembly	1	1637	1	14503	0.112873
GO:0007030	Golgi organization	1	1637	2	14503	0.200279
GO:0007035	vacuolar acidification	2	1637	3	14503	0.0338932
GO:0007059	chromosome segregation	1	1637	6	14503	0.372205
GO:0007067	mitotic nuclear division	4	1637	12	14503	0.0307817
GO:0007126	meiotic nuclear division	2	1637	4	14503	0.060143
GO:0007205	protein kinase C-activating G-protein coupled receptor signaling pathway	1	1637	3	14503	0.266526
GO:0007242	intracellular signal transduction	2	1637	13	14503	0.266277
GO:0007264	small GTPase mediated signal transduction	8	1637	34	14503	0.0211726
GO:0007346	regulation of mitotic cell cycle	1	1637	2	14503	0.200279
GO:0007600	sensory perception	2	1637	3	14503	0.0338932
GO:0007623	circadian rhythm	1	1637	1	14503	0.112873
GO:0008020	G-protein coupled photoreceptor activity	2	1637	3	14503	0.0338932
GO:0008033	tRNA processing	4	1637	17	14503	0.0813958
GO:0008061	chitin binding	3	1637	15	14503	0.155501
GO:0008073	ornithine decarboxylase inhibitor activity	1	1637	1	14503	0.112873
GO:0008080	N-acetyltransferase activity	11	1637	36	14503	0.00112461
GO:0008083	growth factor activity	1	1637	1	14503	0.112873
GO:0008094	DNA-dependent ATPase activity	1	1637	3	14503	0.266526
GO:0008097	5S rRNA binding	1	1637	2	14503	0.200279
GO:0008104	protein localization	1	1637	3	14503	0.266526
GO:0008113	peptide-methionine (S)-S-oxide reductase activity	1	1637	1	14503	0.112873
GO:0008121	ubiquinol-cytochrome-c reductase activity	5	1637	7	14503	0.000301359
GO:0008134	transcription factor binding	1	1637	5	14503	0.349623
GO:0008137	NADH dehydrogenase (ubiquinone) activity	9	1637	13	14503	1.29459e-06
GO:0008138	protein tyrosine/serine/threonine phosphatase activity	1	1637	8	14503	0.39058
GO:0008152	metabolic process	50	1637	334	14503	0.0073638
GO:0008159	positive transcription elongation factor activity	1	1637	1	14503	0.112873
GO:0008168	methyltransferase activity	17	1637	74	14503	0.00190911
GO:0008170	N-methyltransferase activity	1	1637	3	14503	0.266526
GO:0008171	O-methyltransferase activity	2	1637	9	14503	0.198375
GO:0008173	RNA methyltransferase activity	1	1637	3	14503	0.266526
GO:0008177	succinate dehydrogenase (ubiquinone) activity	1	1637	1	14503	0.112873
GO:0008180	COP9 signalosome	1	1637	1	14503	0.112873
GO:0008199	ferric iron binding	1	1637	7	14503	0.385235
GO:0008233	peptidase activity	7	1637	22	14503	0.00656983
GO:0008234	cysteine-type peptidase activity	1	1637	8	14503	0.39058
GO:0008236	serine-type peptidase activity	4	1637	18	14503	0.0928544
GO:0008237	metallopeptidase activity	5	1637	18	14503	0.0330325
GO:0008239	dipeptidyl-peptidase activity	1	1637	5	14503	0.349623
GO:0008250	oligosaccharyltransferase complex	1	1637	2	14503	0.200279
GO:0008289	lipid binding	1	1637	3	14503	0.266526
GO:0008290	F-actin capping protein complex	1	1637	2	14503	0.200279
GO:0008299	isoprenoid biosynthetic process	2	1637	8	14503	0.173908
GO:0008312	7S RNA binding	1	1637	5	14503	0.349623
GO:0008324	cation transmembrane transporter activity	3	1637	14	14503	0.140213
GO:0008353	RNA polymerase II carboxy-terminal domain kinase activity	1	1637	2	14503	0.200279
GO:0008380	RNA splicing	2	1637	14	14503	0.275603
GO:0008479	queuine tRNA-ribosyltransferase activity	2	1637	2	14503	0.0127335
GO:0008483	transaminase activity	1	1637	7	14503	0.385235
GO:0008484	sulfuric ester hydrolase activity	1	1637	1	14503	0.112873
GO:0008496	mannan endo-1,6-alpha-mannosidase activity	2	1637	6	14503	0.118358
GO:0008508	bile acid:sodium symporter activity	1	1637	1	14503	0.112873
GO:0008534	oxidized purine nucleobase lesion DNA N-glycosylase activity	1	1637	1	14503	0.112873
GO:0008553	hydrogen-exporting ATPase activity, phosphorylative mechanism	2	1637	10	14503	0.219997
GO:0008565	protein transporter activity	3	1637	23	14503	0.232312
GO:0008599	protein phosphatase type 1 regulator activity	1	1637	1	14503	0.112873
GO:0008610	lipid biosynthetic process	1	1637	5	14503	0.349623
GO:0008612	peptidyl-lysine modification to peptidyl-hypusine	1	1637	3	14503	0.266526
GO:0008615	pyridoxine biosynthetic process	2	1637	2	14503	0.0127335
GO:0008616	queuosine biosynthetic process	2	1637	2	14503	0.0127335
GO:0008654	phospholipid biosynthetic process	3	1637	11	14503	0.0910013
GO:0008677	2-dehydropantoate 2-reductase activity	1	1637	3	14503	0.266526
GO:0008759	UDP-3-O-[3-hydroxymyristoyl] N-acetylglucosamine deacetylase activity	1	1637	1	14503	0.112873
GO:0008810	cellulase activity	2	1637	10	14503	0.219997
GO:0008824	cyanate hydratase activity	1	1637	1	14503	0.112873
GO:0008825	cyclopropane-fatty-acyl-phospholipid synthase activity	1	1637	3	14503	0.266526
GO:0008831	dTDP-4-dehydrorhamnose reductase activity	2	1637	2	14503	0.0127335
GO:0008863	formate dehydrogenase (NAD) activity	1	1637	1	14503	0.112873
GO:0008864	formyltetrahydrofolate deformylase activity	1	1637	2	14503	0.200279
GO:0008889	glycerophosphodiester phosphodiesterase activity	1	1637	4	14503	0.315273
GO:0008942	nitrite reductase [NAD(P)H] activity	1	1637	1	14503	0.112873
GO:0008977	prephenate dehydrogenase activity	1	1637	1	14503	0.112873
GO:0009052	pentose-phosphate shunt, non-oxidative branch	1	1637	1	14503	0.112873
GO:0009055	electron carrier activity	41	1637	297	14503	0.0274389
GO:0009060	aerobic respiration	1	1637	2	14503	0.200279
GO:0009073	aromatic amino acid family biosynthetic process	2	1637	8	14503	0.173908
GO:0009082	branched-chain amino acid biosynthetic process	1	1637	6	14503	0.372205
GO:0009085	lysine biosynthetic process	1	1637	5	14503	0.349623
GO:0009086	methionine biosynthetic process	2	1637	9	14503	0.198375
GO:0009088	threonine biosynthetic process	1	1637	3	14503	0.266526
GO:0009097	isoleucine biosynthetic process	2	1637	4	14503	0.060143
GO:0009116	nucleoside metabolic process	6	1637	13	14503	0.00152618
GO:0009117	nucleotide metabolic process	2	1637	2	14503	0.0127335
GO:0009231	riboflavin biosynthetic process	2	1637	7	14503	0.147013
GO:0009245	lipid A biosynthetic process	1	1637	1	14503	0.112873
GO:0009276	Gram-negative-bacterium-type cell wall	1	1637	3	14503	0.266526
GO:0009348	ornithine carbamoyltransferase complex	1	1637	1	14503	0.112873
GO:0009349	riboflavin synthase complex	1	1637	1	14503	0.112873
GO:0009378	four-way junction helicase activity	1	1637	1	14503	0.112873
GO:0009396	folic acid-containing compound biosynthetic process	3	1637	9	14503	0.0588493
GO:0009401	phosphoenolpyruvate-dependent sugar phosphotransferase system	1	1637	7	14503	0.385235
GO:0009405	pathogenesis	11	1637	50	14503	0.0131625
GO:0009435	NAD biosynthetic process	1	1637	5	14503	0.349623
GO:0009439	cyanate metabolic process	1	1637	1	14503	0.112873
GO:0009636	response to toxic substance	1	1637	2	14503	0.200279
GO:0009847	spore germination	8	1637	23	14503	0.00212609
GO:0009982	pseudouridine synthase activity	1	1637	8	14503	0.39058
GO:0009987	cellular process	5	1637	37	14503	0.173153
GO:0010008	endosome membrane	1	1637	2	14503	0.200279
GO:0010181	FMN binding	6	1637	34	14503	0.0972513
GO:0010972	negative regulation of G2/M transition of mitotic cell cycle	1	1637	2	14503	0.200279
GO:0012505	endomembrane system	1	1637	1	14503	0.112873
GO:0015031	protein transport	14	1637	56	14503	0.00203388
GO:0015035	protein disulfide oxidoreductase activity	5	1637	11	14503	0.00411146
GO:0015078	hydrogen ion transmembrane transporter activity	9	1637	11	14503	1.26386e-07
GO:0015082	inorganic cation transmembrane transporter activity	1	1637	1	14503	0.112873
GO:0015450	P-P-bond-hydrolysis-driven protein transmembrane transporter activity	1	1637	4	14503	0.315273
GO:0015520	tetracycline:proton antiporter activity	3	1637	22	14503	0.227704
GO:0015629	actin cytoskeleton	1	1637	1	14503	0.112873
GO:0015671	oxygen transport	2	1637	2	14503	0.0127335
GO:0015780	nucleotide-sugar transport	1	1637	3	14503	0.266526
GO:0015805	S-adenosyl-L-methionine transport	1	1637	1	14503	0.112873
GO:0015904	tetracycline transport	3	1637	22	14503	0.227704
GO:0015934	large ribosomal subunit	6	1637	9	14503	0.000120441
GO:0015935	small ribosomal subunit	11	1637	12	14503	3.9176e-10
GO:0015940	pantothenate biosynthetic process	2	1637	7	14503	0.147013
GO:0015976	carbon utilization	3	1637	3	14503	0.00143571
GO:0015979	photosynthesis	1	1637	2	14503	0.200279
GO:0015986	ATP synthesis coupled proton transport	17	1637	28	14503	4.23712e-10
GO:0015991	ATP hydrolysis coupled proton transport	1	1637	1	14503	0.112873
GO:0015992	proton transport	1	1637	3	14503	0.266526
GO:0015995	chlorophyll biosynthetic process	1	1637	2	14503	0.200279
GO:0016020	membrane	41	1637	280	14503	0.0154055
GO:0016021	integral component of membrane	66	1637	516	14503	0.0299247
GO:0016023	cytoplasmic membrane-bounded vesicle	2	1637	2	14503	0.0127335
GO:0016052	carbohydrate catabolic process	3	1637	16	14503	0.169801
GO:0016117	carotenoid biosynthetic process	2	1637	3	14503	0.0338932
GO:0016125	sterol metabolic process	3	1637	5	14503	0.0113035
GO:0016151	nickel cation binding	1	1637	4	14503	0.315273
GO:0016174	NAD(P)H oxidase activity	1	1637	1	14503	0.112873
GO:0016192	vesicle-mediated transport	10	1637	43	14503	0.0122858
GO:0016208	AMP binding	1	1637	2	14503	0.200279
GO:0016209	antioxidant activity	2	1637	3	14503	0.0338932
GO:0016226	iron-sulfur cluster assembly	3	1637	7	14503	0.0311468
GO:0016229	steroid dehydrogenase activity	1	1637	1	14503	0.112873
GO:0016236	macroautophagy	2	1637	4	14503	0.060143
GO:0016272	prefoldin complex	6	1637	6	14503	2.05121e-06
GO:0016301	kinase activity	8	1637	28	14503	0.00742004
GO:0016310	phosphorylation	2	1637	7	14503	0.147013
GO:0016311	dephosphorylation	2	1637	4	14503	0.060143
GO:0016363	nuclear matrix	1	1637	1	14503	0.112873
GO:0016459	myosin complex	1	1637	7	14503	0.385235
GO:0016471	vacuolar proton-transporting V-type ATPase complex	2	1637	2	14503	0.0127335
GO:0016481	negative regulation of transcription, DNA-templated	1	1637	1	14503	0.112873
GO:0016485	protein processing	1	1637	1	14503	0.112873
GO:0016491	oxidoreductase activity	64	1637	374	14503	0.000178177
GO:0016531	copper chaperone activity	1	1637	1	14503	0.112873
GO:0016568	chromatin modification	3	1637	11	14503	0.0910013
GO:0016579	protein deubiquitination	1	1637	2	14503	0.200279
GO:0016597	amino acid binding	4	1637	9	14503	0.0112153
GO:0016614	oxidoreductase activity, acting on CH-OH group of donors	4	1637	25	14503	0.166133
GO:0016616	oxidoreductase activity, acting on the CH-OH group of donors, NAD or NADP as acceptor	5	1637	13	14503	0.00901891
GO:0016627	oxidoreductase activity, acting on the CH-CH group of donors	1	1637	5	14503	0.349623
GO:0016651	oxidoreductase activity, acting on NAD(P)H	1	1637	2	14503	0.200279
GO:0016671	oxidoreductase activity, acting on a sulfur group of donors, disulfide as acceptor	1	1637	2	14503	0.200279
GO:0016712	oxidoreductase activity, acting on paired donors, with incorporation or reduction of molecular oxygen, reduced flavin or flavoprotein as one donor, and incorporation of one atom of oxygen	2	1637	8	14503	0.173908
GO:0016740	transferase activity	21	1637	98	14503	0.00155294
GO:0016742	hydroxymethyl-, formyl- and related transferase activity	1	1637	3	14503	0.266526
GO:0016757	transferase activity, transferring glycosyl groups	3	1637	23	14503	0.232312
GO:0016772	transferase activity, transferring phosphorus-containing groups	2	1637	5	14503	0.0889348
GO:0016773	phosphotransferase activity, alcohol group as acceptor	3	1637	21	14503	0.221664
GO:0016779	nucleotidyltransferase activity	1	1637	8	14503	0.39058
GO:0016780	phosphotransferase activity, for other substituted phosphate groups	1	1637	5	14503	0.349623
GO:0016787	hydrolase activity	28	1637	194	14503	0.0332034
GO:0016788	hydrolase activity, acting on ester bonds	4	1637	29	14503	0.193254
GO:0016791	phosphatase activity	4	1637	8	14503	0.00702178
GO:0016799	hydrolase activity, hydrolyzing N-glycosyl compounds	1	1637	2	14503	0.200279
GO:0016810	hydrolase activity, acting on carbon-nitrogen (but not peptide) bonds	5	1637	19	14503	0.039779
GO:0016820	hydrolase activity, acting on acid anhydrides, catalyzing transmembrane movement of substances	1	1637	1	14503	0.112873
GO:0016829	lyase activity	5	1637	24	14503	0.0799745
GO:0016831	carboxy-lyase activity	2	1637	5	14503	0.0889348
GO:0016836	hydro-lyase activity	1	1637	2	14503	0.200279
GO:0016837	carbon-oxygen lyase activity, acting on polysaccharides	1	1637	2	14503	0.200279
GO:0016853	isomerase activity	5	1637	18	14503	0.0330325
GO:0016884	carbon-nitrogen ligase activity, with glutamine as amido-N-donor	4	1637	18	14503	0.0928544
GO:0016888	endodeoxyribonuclease activity, producing 5'-phosphomonoesters	1	1637	3	14503	0.266526
GO:0016972	thiol oxidase activity	1	1637	2	14503	0.200279
GO:0016998	cell wall macromolecule catabolic process	2	1637	15	14503	0.282118
GO:0017000	antibiotic biosynthetic process	1	1637	2	14503	0.200279
GO:0017061	S-methyl-5-thioadenosine phosphorylase activity	1	1637	1	14503	0.112873
GO:0017089	glycolipid transporter activity	1	1637	1	14503	0.112873
GO:0017111	nucleoside-triphosphatase activity	7	1637	54	14503	0.148756
GO:0017137	Rab GTPase binding	1	1637	1	14503	0.112873
GO:0017168	5-oxoprolinase (ATP-hydrolyzing) activity	1	1637	1	14503	0.112873
GO:0017183	peptidyl-diphthamide biosynthetic process from peptidyl-histidine	1	1637	2	14503	0.200279
GO:0018024	histone-lysine N-methyltransferase activity	1	1637	6	14503	0.372205
GO:0018160	peptidyl-pyrromethane cofactor linkage	1	1637	1	14503	0.112873
GO:0018279	protein N-linked glycosylation via asparagine	1	1637	2	14503	0.200279
GO:0018298	protein-chromophore linkage	2	1637	3	14503	0.0338932
GO:0018738	S-formylglutathione hydrolase activity	1	1637	1	14503	0.112873
GO:0019211	phosphatase activator activity	1	1637	2	14503	0.200279
GO:0019239	deaminase activity	1	1637	6	14503	0.372205
GO:0019307	mannose biosynthetic process	1	1637	1	14503	0.112873
GO:0019344	cysteine biosynthetic process	2	1637	6	14503	0.118358
GO:0019363	pyridine nucleotide biosynthetic process	1	1637	2	14503	0.200279
GO:0019464	glycine decarboxylation via glycine cleavage system	1	1637	1	14503	0.112873
GO:0019509	L-methionine biosynthetic process from methylthioadenosine	2	1637	2	14503	0.0127335
GO:0019538	protein metabolic process	2	1637	3	14503	0.0338932
GO:0019629	propionate catabolic process, 2-methylcitrate cycle	1	1637	2	14503	0.200279
GO:0019748	secondary metabolic process	1	1637	2	14503	0.200279
GO:0019752	carboxylic acid metabolic process	3	1637	6	14503	0.0200591
GO:0019787	ubiquitin-like protein transferase activity	7	1637	19	14503	0.0027772
GO:0019825	oxygen binding	2	1637	3	14503	0.0338932
GO:0019843	rRNA binding	8	1637	11	14503	2.99415e-06
GO:0019941	modification-dependent protein catabolic process	5	1637	23	14503	0.0713554
GO:0022900	electron transport chain	9	1637	14	14503	3.21759e-06
GO:0022904	respiratory electron transport chain	1	1637	2	14503	0.200279
GO:0023034	intracellular signal transduction	2	1637	16	14503	0.286035
GO:0030001	metal ion transport	3	1637	16	14503	0.169801
GO:0030005	cellular di-, tri-valent inorganic cation homeostasis	1	1637	1	14503	0.112873
GO:0030008	TRAPP complex	1	1637	2	14503	0.200279
GO:0030036	actin cytoskeleton organization	1	1637	6	14503	0.372205
GO:0030041	actin filament polymerization	1	1637	2	14503	0.200279
GO:0030060	L-malate dehydrogenase activity	2	1637	2	14503	0.0127335
GO:0030071	regulation of mitotic metaphase/anaphase transition	2	1637	4	14503	0.060143
GO:0030117	membrane coat	1	1637	8	14503	0.39058
GO:0030126	COPI vesicle coat	1	1637	4	14503	0.315273
GO:0030130	clathrin coat of trans-Golgi network vesicle	1	1637	3	14503	0.266526
GO:0030131	clathrin adaptor complex	1	1637	8	14503	0.39058
GO:0030133	transport vesicle	1	1637	1	14503	0.112873
GO:0030145	manganese ion binding	3	1637	16	14503	0.169801
GO:0030150	protein import into mitochondrial matrix	2	1637	3	14503	0.0338932
GO:0030151	molybdenum ion binding	2	1637	7	14503	0.147013
GO:0030163	protein catabolic process	3	1637	8	14503	0.0442175
GO:0030170	pyridoxal phosphate binding	13	1637	68	14503	0.0207381
GO:0030196	cyanide hydratase activity	1	1637	1	14503	0.112873
GO:0030259	lipid glycosylation	1	1637	7	14503	0.385235
GO:0030272	5-formyltetrahydrofolate cyclo-ligase activity	2	1637	2	14503	0.0127335
GO:0030288	outer membrane-bounded periplasmic space	1	1637	5	14503	0.349623
GO:0030295	protein kinase activator activity	1	1637	1	14503	0.112873
GO:0030337	DNA polymerase processivity factor activity	1	1637	2	14503	0.200279
GO:0030411	scytalone dehydratase activity	1	1637	1	14503	0.112873
GO:0030429	kynureninase activity	1	1637	2	14503	0.200279
GO:0030435	sporulation resulting in formation of a cellular spore	1	1637	2	14503	0.200279
GO:0030437	ascospore formation	5	1637	19	14503	0.039779
GO:0030446	hyphal cell wall	1	1637	1	14503	0.112873
GO:0030448	hyphal growth	2	1637	6	14503	0.118358
GO:0030472	mitotic spindle organization in nucleus	1	1637	1	14503	0.112873
GO:0030479	actin cortical patch	2	1637	5	14503	0.0889348
GO:0030490	maturation of SSU-rRNA	1	1637	1	14503	0.112873
GO:0030515	snoRNA binding	1	1637	3	14503	0.266526
GO:0030528	transcription regulator activity	4	1637	21	14503	0.12685
GO:0030529	ribonucleoprotein complex	10	1637	28	14503	0.000503368
GO:0030833	regulation of actin filament polymerization	4	1637	5	14503	0.000717837
GO:0030880	RNA polymerase complex	1	1637	1	14503	0.112873
GO:0030942	endoplasmic reticulum signal peptide binding	1	1637	1	14503	0.112873
GO:0030950	establishment or maintenance of actin cytoskeleton polarity	1	1637	3	14503	0.266526
GO:0030955	potassium ion binding	1	1637	2	14503	0.200279
GO:0031071	cysteine desulfurase activity	1	1637	1	14503	0.112873
GO:0031072	heat shock protein binding	7	1637	40	14503	0.0835901
GO:0031126	snoRNA 3'-end processing	1	1637	1	14503	0.112873
GO:0031145	anaphase-promoting complex-dependent proteasomal ubiquitin-dependent protein catabolic process	1	1637	4	14503	0.315273
GO:0031167	rRNA methylation	1	1637	4	14503	0.315273
GO:0031177	phosphopantetheine binding	4	1637	26	14503	0.174194
GO:0031207	Sec62/Sec63 complex	1	1637	1	14503	0.112873
GO:0031227	intrinsic component of endoplasmic reticulum membrane	4	1637	16	14503	0.0701514
GO:0031234	extrinsic component of cytoplasmic side of plasma membrane	1	1637	1	14503	0.112873
GO:0031310	intrinsic component of vacuolar membrane	1	1637	1	14503	0.112873
GO:0031405	lipoic acid binding	1	1637	4	14503	0.315273
GO:0031410	cytoplasmic vesicle	3	1637	7	14503	0.0311468
GO:0031429	box H/ACA snoRNP complex	1	1637	2	14503	0.200279
GO:0031468	nuclear envelope reassembly	1	1637	1	14503	0.112873
GO:0031505	fungal-type cell wall organization	1	1637	1	14503	0.112873
GO:0031930	mitochondria-nucleus signaling pathway	1	1637	1	14503	0.112873
GO:0031931	TORC1 complex	1	1637	2	14503	0.200279
GO:0031932	TORC2 complex	1	1637	2	14503	0.200279
GO:0031965	nuclear membrane	1	1637	1	14503	0.112873
GO:0031966	mitochondrial membrane	1	1637	4	14503	0.315273
GO:0032153	cell division site	3	1637	16	14503	0.169801
GO:0032220	plasma membrane fusion involved in cytogamy	1	1637	1	14503	0.112873
GO:0032432	actin filament bundle	1	1637	1	14503	0.112873
GO:0032541	cortical endoplasmic reticulum	1	1637	2	14503	0.200279
GO:0032543	mitochondrial translation	1	1637	1	14503	0.112873
GO:0032979	protein insertion into mitochondrial membrane from inner side	1	1637	1	14503	0.112873
GO:0033014	tetrapyrrole biosynthetic process	2	1637	2	14503	0.0127335
GO:0033177	proton-transporting two-sector ATPase complex, proton-transporting domain	1	1637	2	14503	0.200279
GO:0033178	proton-transporting two-sector ATPase complex, catalytic domain	1	1637	2	14503	0.200279
GO:0033179	proton-transporting V-type ATPase, V0 domain	3	1637	4	14503	0.00509567
GO:0033180	proton-transporting V-type ATPase, V1 domain	2	1637	5	14503	0.0889348
GO:0033554	cellular response to stress	2	1637	7	14503	0.147013
GO:0033615	mitochondrial proton-transporting ATP synthase complex assembly	1	1637	1	14503	0.112873
GO:0033617	mitochondrial respiratory chain complex IV assembly	1	1637	1	14503	0.112873
GO:0033897	ribonuclease T2 activity	1	1637	3	14503	0.266526
GO:0034399	nuclear periphery	1	1637	3	14503	0.266526
GO:0034473	U1 snRNA 3'-end processing	1	1637	1	14503	0.112873
GO:0034475	U4 snRNA 3'-end processing	1	1637	2	14503	0.200279
GO:0034476	U5 snRNA 3'-end processing	1	1637	1	14503	0.112873
GO:0034613	cellular protein localization	1	1637	7	14503	0.385235
GO:0034960	cellular macromolecule metabolic process	1	1637	6	14503	0.372205
GO:0036361	racemase activity, acting on amino acids and derivatives	1	1637	1	14503	0.112873
GO:0042026	protein refolding	1	1637	1	14503	0.112873
GO:0042128	nitrate assimilation	1	1637	2	14503	0.200279
GO:0042144	vacuole fusion, non-autophagic	1	1637	1	14503	0.112873
GO:0042254	ribosome biogenesis	3	1637	17	14503	0.182931
GO:0042255	ribosome assembly	1	1637	1	14503	0.112873
GO:0042277	peptide binding	2	1637	2	14503	0.0127335
GO:0042438	melanin biosynthetic process	4	1637	6	14503	0.00191095
GO:0042450	arginine biosynthetic process via ornithine	1	1637	1	14503	0.112873
GO:0042493	response to drug	1	1637	2	14503	0.200279
GO:0042542	response to hydrogen peroxide	1	1637	1	14503	0.112873
GO:0042546	cell wall biogenesis	1	1637	2	14503	0.200279
GO:0042558	pteridine-containing compound metabolic process	1	1637	1	14503	0.112873
GO:0042625	ATPase activity, coupled to transmembrane movement of ions	1	1637	1	14503	0.112873
GO:0042645	mitochondrial nucleoid	1	1637	1	14503	0.112873
GO:0042719	mitochondrial intermembrane space protein transporter complex	4	1637	4	14503	0.000161789
GO:0042729	DASH complex	2	1637	7	14503	0.147013
GO:0042765	GPI-anchor transamidase complex	1	1637	4	14503	0.315273
GO:0042803	protein homodimerization activity	1	1637	3	14503	0.266526
GO:0042818	pyridoxamine metabolic process	1	1637	1	14503	0.112873
GO:0042823	pyridoxal phosphate biosynthetic process	1	1637	2	14503	0.200279
GO:0043022	ribosome binding	1	1637	4	14503	0.315273
GO:0043094	cellular metabolic compound salvage	1	1637	1	14503	0.112873
GO:0043130	ubiquitin binding	1	1637	1	14503	0.112873
GO:0043161	proteasome-mediated ubiquitin-dependent protein catabolic process	2	1637	6	14503	0.118358
GO:0043231	intracellular membrane-bounded organelle	2	1637	5	14503	0.0889348
GO:0043234	protein complex	5	1637	20	14503	0.0470624
GO:0043248	proteasome assembly	1	1637	1	14503	0.112873
GO:0043283	macromolecule metabolic process	1	1637	2	14503	0.200279
GO:0043328	protein targeting to vacuole involved in ubiquitin-dependent protein catabolic process via the multivesicular body sorting pathway	1	1637	3	14503	0.266526
GO:0043332	mating projection tip	1	1637	1	14503	0.112873
GO:0043461	proton-transporting ATP synthase complex assembly	1	1637	1	14503	0.112873
GO:0043515	kinetochore binding	1	1637	1	14503	0.112873
GO:0043565	sequence-specific DNA binding	11	1637	72	14503	0.0769372
GO:0043581	mycelium development	87	1637	377	14503	2.14459e-11
GO:0043626	PCNA complex	1	1637	2	14503	0.200279
GO:0043687	post-translational protein modification	8	1637	22	14503	0.00156233
GO:0043874	acireductone synthase activity	1	1637	1	14503	0.112873
GO:0043934	sporulation	1	1637	2	14503	0.200279
GO:0044237	cellular metabolic process	4	1637	23	14503	0.147738
GO:0044238	primary metabolic process	5	1637	17	14503	0.0268858
GO:0044262	cellular carbohydrate metabolic process	2	1637	6	14503	0.118358
GO:0044271	cellular nitrogen compound biosynthetic process	3	1637	20	14503	0.21416
GO:0044396	actin cortical patch organization	1	1637	1	14503	0.112873
GO:0044408	growth or development of symbiont on or near host	104	1637	535	14503	7e-09
GO:0044409	entry into host	1	1637	5	14503	0.349623
GO:0044424	intracellular part	5	1637	31	14503	0.13839
GO:0044425	membrane part	1	1637	4	14503	0.315273
GO:0044444	cytoplasmic part	2	1637	10	14503	0.219997
GO:0044446	intracellular organelle part	1	1637	4	14503	0.315273
GO:0045039	protein import into mitochondrial inner membrane	4	1637	4	14503	0.000161789
GO:0045226	extracellular polysaccharide biosynthetic process	2	1637	2	14503	0.0127335
GO:0045230	capsule organization	1	1637	1	14503	0.112873
GO:0045252	oxoglutarate dehydrogenase complex	1	1637	1	14503	0.112873
GO:0045261	proton-transporting ATP synthase complex, catalytic core F(1)	2	1637	6	14503	0.118358
GO:0045263	proton-transporting ATP synthase complex, coupling factor F(o)	3	1637	3	14503	0.00143571
GO:0045449	regulation of transcription, DNA-templated	15	1637	78	14503	0.0140719
GO:0045454	cell redox homeostasis	8	1637	26	14503	0.00473541
GO:0045735	nutrient reservoir activity	2	1637	2	14503	0.0127335
GO:0045900	negative regulation of translational elongation	1	1637	2	14503	0.200279
GO:0045901	positive regulation of translational elongation	1	1637	2	14503	0.200279
GO:0045905	positive regulation of translational termination	1	1637	2	14503	0.200279
GO:0045941	positive regulation of transcription, DNA-templated	1	1637	3	14503	0.266526
GO:0046080	dUTP metabolic process	1	1637	1	14503	0.112873
GO:0046087	cytidine metabolic process	1	1637	1	14503	0.112873
GO:0046341	CDP-diacylglycerol metabolic process	1	1637	2	14503	0.200279
GO:0046677	response to antibiotic	4	1637	31	14503	0.201507
GO:0046685	response to arsenic-containing substance	1	1637	1	14503	0.112873
GO:0046686	response to cadmium ion	1	1637	1	14503	0.112873
GO:0046836	glycolipid transport	1	1637	1	14503	0.112873
GO:0046872	metal ion binding	15	1637	57	14503	0.000868258
GO:0046907	intracellular transport	1	1637	5	14503	0.349623
GO:0046914	transition metal ion binding	1	1637	4	14503	0.315273
GO:0046915	transition metal ion transmembrane transporter activity	1	1637	1	14503	0.112873
GO:0046933	proton-transporting ATP synthase activity, rotational mechanism	6	1637	12	14503	0.000926014
GO:0046961	proton-transporting ATPase activity, rotational mechanism	7	1637	14	14503	0.000343575
GO:0046983	protein dimerization activity	7	1637	33	14503	0.0442249
GO:0047039	tetrahydroxynaphthalene reductase activity	1	1637	1	14503	0.112873
GO:0047547	2-methylcitrate dehydratase activity	1	1637	4	14503	0.315273
GO:0047631	ADP-ribose diphosphatase activity	1	1637	1	14503	0.112873
GO:0047750	cholestenol delta-isomerase activity	3	1637	4	14503	0.00509567
GO:0047879	erythronolide synthase activity	1	1637	1	14503	0.112873
GO:0047936	glucose 1-dehydrogenase [NAD(P)] activity	1	1637	1	14503	0.112873
GO:0048038	quinone binding	1	1637	5	14503	0.349623
GO:0048066	developmental pigmentation	1	1637	3	14503	0.266526
GO:0048315	conidium formation	1	1637	8	14503	0.39058
GO:0048478	replication fork protection	1	1637	1	14503	0.112873
GO:0050193	phosphoketolase activity	1	1637	2	14503	0.200279
GO:0050278	sedoheptulose-bisphosphatase activity	1	1637	1	14503	0.112873
GO:0050660	flavin adenine dinucleotide binding	17	1637	133	14503	0.0896903
GO:0050661	NADP binding	7	1637	35	14503	0.0548127
GO:0050662	coenzyme binding	5	1637	24	14503	0.0799745
GO:0050790	regulation of catalytic activity	1	1637	1	14503	0.112873
GO:0050897	cobalt ion binding	1	1637	4	14503	0.315273
GO:0051028	mRNA transport	2	1637	8	14503	0.173908
GO:0051082	unfolded protein binding	9	1637	37	14503	0.012864
GO:0051087	chaperone binding	1	1637	4	14503	0.315273
GO:0051205	protein insertion into membrane	2	1637	2	14503	0.0127335
GO:0051213	dioxygenase activity	1	1637	1	14503	0.112873
GO:0051246	regulation of protein metabolic process	8	1637	24	14503	0.00283035
GO:0051286	cell tip	2	1637	11	14503	0.238552
GO:0051287	NAD binding	9	1637	27	14503	0.00159853
GO:0051301	cell division	6	1637	23	14503	0.0271893
GO:0051536	iron-sulfur cluster binding	4	1637	14	14503	0.0490081
GO:0051537	2 iron, 2 sulfur cluster binding	7	1637	14	14503	0.000343575
GO:0051538	3 iron, 4 sulfur cluster binding	1	1637	1	14503	0.112873
GO:0051539	4 iron, 4 sulfur cluster binding	5	1637	15	14503	0.0165706
GO:0051591	response to cAMP	8	1637	31	14503	0.013163
GO:0051603	proteolysis involved in cellular protein catabolic process	7	1637	7	14503	2.30774e-07
GO:0051641	cellular localization	1	1637	1	14503	0.112873
GO:0051693	actin filament capping	1	1637	1	14503	0.112873
GO:0051701	interaction with host	1	1637	2	14503	0.200279
GO:0051726	regulation of cell cycle	1	1637	1	14503	0.112873
GO:0051861	glycolipid binding	1	1637	1	14503	0.112873
GO:0051903	S-(hydroxymethyl)glutathione dehydrogenase activity	1	1637	1	14503	0.112873
GO:0051920	peroxiredoxin activity	1	1637	3	14503	0.266526
GO:0052051	interaction with host via protein secreted by type II secretion system	2	1637	7	14503	0.147013
GO:0052108	growth or development of symbiont during interaction with host	1	1637	4	14503	0.315273
GO:0052372	modulation by symbiont of entry into host	1	1637	1	14503	0.112873
GO:0055070	copper ion homeostasis	1	1637	1	14503	0.112873
GO:0055114	oxidation-reduction process	114	1637	592	14503	2.38028e-09
GO:0061025	membrane fusion	1	1637	1	14503	0.112873
GO:0065002	intracellular protein transmembrane transport	6	1637	10	14503	0.00026722
GO:0070191	methionine-R-sulfoxide reductase activity	1	1637	1	14503	0.112873
GO:0070403	NAD binding	1	1637	6	14503	0.372205
GO:0070469	respiratory chain	7	1637	12	14503	0.000100658
GO:0070478	nuclear-transcribed mRNA catabolic process, 3'-5' exonucleolytic nonsense-mediated decay	1	1637	1	14503	0.112873
GO:0070481	nuclear-transcribed mRNA catabolic process, non-stop decay	1	1637	1	14503	0.112873
GO:0071786	endoplasmic reticulum tubular network organization	1	1637	2	14503	0.200279
GO:0072480	signal transduction involved in mitotic spindle assembly checkpoint	1	1637	2	14503	0.200279
GO:0072686	mitotic spindle	2	1637	9	14503	0.198375
GO:1990298	bub1-bub3 complex	1	1637	1	14503	0.112873

## Sheet: Heatmap input
GO Term	P-value
	Westar-up	Shared-up	ZY821-up	Westar-down	Shared-down	ZY821-down
oxidation-reduction process	0.000219951	2.05e-10	0.0800766	0.00141175	2.38e-09	0.00363835
mycelium development	1	2.45e-06	0.0498257	0.0035354	2.14e-11	0.00473841
oxidoreductase activity	0.0125787	3.35e-06	0.107292	0.064487	0.000178177	0.00841453
cell division	0.364649	0.0984448	0.287755	1	0.0271893	1
carbohydrate metabolic process	0.00514775	1.76e-29	1	1	1	0.0178274
ATP binding	0.0521402	6.04e-20	0.0527343	0.0543182	1	0.00885327
hydrolase activity; hydrolyzing O-glycosyl compounds	0.0420177	3.25e-17	1	1	1	1
transmembrane transport	0.000622236	1.57e-16	0.00835559	0.0128893	1	1
regulation of transcription; DNA-templated	2.72e-06	1.54e-15	0.0801976	1	0.0140719	0.119929
sequence-specific DNA binding transcription factor activity	0.000188871	8.6e-15	0.144231	1	1	0.158006
integral component of membrane	0.00662707	7.36e-09	0.0311453	1	0.0299247	0.00128802
intracellular signal transduction	0.289935	3.28e-07	1	1	0.266277	1
substrate-specific transmembrane transporter activity	0.0154846	1.58e-06	0.0482236	1	1	1
pectinesterase activity	1	3.43e-05	1	1	1	1
cell wall modification	1	3.43e-05	1	1	1	1
apoptotic process	1	0.000107152	1	1	1	1
ATPase activity	0.374601	0.000441402	0.323249	1	1	0.36632
chitin synthase activity	1	0.000548701	1	1	1	1
chitin biosynthetic process	1	0.00209967	1	1	1	1
xylan catabolic process	1	0.00306462	1	1	1	1
developmental maturation	0.289935	0.0147993	0.0229667	1	1	1
aminoacyl-tRNA ligase activity	1	0.0157956	1	0.326447	0.194755	1
fungal-type cell wall organization or biogenesis	1	0.0164048	1	1	1	1
autophagy	0.0998768	0.0497022	1	1	1	1
structural constituent of ribosome	1	1	1	2.3256e-05	4.87e-59	1
mitochondrial inner membrane	1	1	0.217399	0.00229798	9.75e-11	1
cytochrome-c oxidase activity	1	1	1	0.216401	2.07e-07	1
electron transport chain	1	1	1	0.287814	3.22e-06	0.269473
tricarboxylic acid cycle	1	1	1	0.103062	0.000132018	0.0879921
